# Supplementary material for: Whole Genome Sequencing Links Mycobacterium bovis From Cattle, Cheese and Humans in Baja California, Mexico
Source: Front Vet Sci. 2021 Aug 3;8:674307. doi: 10.3389/fvets.2021.674307 (PMC8370811; doi:10.3389/fvets.2021.674307)
Supplement: Supplementary File 1 — Total dairies and dairy-clusters included in this study. [file Table_1.XLSX]

## Sheet: Sheet1
Supplementary File 2. Total dairies and dairy-clusters included in the study.
Cluster	Municipality	Dairy
ENS-1	Ensenada	Dairy052
ENS-2	Ensenada	Dairy051
ENS-3	Ensenada	Dayry061
		Dairy053
		Dairy060
ENS-4	Ensenada	Dairy058
		Dairy044
		Dairy042
		Dairy056
		Dairy043
		Dairy057
		Dairy050
		Dairy059
		Dairy044
		Dairy049
MEX-1	Mexicali	Dairy046
		Dairy046
ROS-1	Rosarito	Dairy026
		Dairy029
ROS-2	Rosarito	Dairy003
		Dairy025
		Dairy004
		Dairy005
		Dairy001
		Daity025
TEC-1	Tecate	Dairy040
		Dairy016
		Dairy010
		Dairy048
		Dairy035
		Dairy047
		Dairy021
		Dairy041
		Dairy017
		Dairy054
TEC-2	Tecate	Dairy009
TIJ-1	Tijuana	Dairy031
TIJ-2	Tijuana	Dairy018
		Dairy037
		Dairy028
		Dairy015
		Dairy002
		Dairy036
		Dairy039
		Dairy007
		Dairy006
		Dairy011
		Dairy033
		Dairy038
		Dairy027
		Dairy012
		Dairy023
		Dairy014
		Dairy022
		Dairy024
		Dairy020
		Dairy037
		Dairy006
		Dairy039
		Dairy015
		Dairy032
		Dairy045
		Dairt039
		Dairy019
TIJ-3	Tijuana	Dairy030
TIJ-4	Tijuana	Dairy055
