# Supplementary material for: Whole Genome Sequencing Links Mycobacterium bovis From Cattle, Cheese and Humans in Baja California, Mexico
Source: Front Vet Sci. 2021 Aug 3;8:674307. doi: 10.3389/fvets.2021.674307 (PMC8370811; doi:10.3389/fvets.2021.674307)
Supplement: Supplementary File 2 — SNP tables for the 10 clades associated to M. bovis isolates obtained from dairy cattle, humans and cheese in Baja California. [file Table_2.XLSX]

## Sheet: Sheet1
Supplementary File 2. SNP tables for the 10 clades associated to M. bovis isolates obtained from dairy cattle, humans and cheese in Baja California. Isolate ID's are indicated in the first column and SNPs are highlighted accordingly: adenine (A) - green, guanine (G) - yellow, thymine (T) - red, cytosine (C) - blue. The first row indicates the SNP position with respect to the reference genome M. b…
NC_002945.4:389472	NC_002945.4:1191092	NC_002945.4:130237	NC_002945.4:2964207	NC_002945.4:1049361	NC_002945.4:1090760	NC_002945.4:1107107	NC_002945.4:1149986	NC_002945.4:1157549	NC_002945.4:1245530	NC_002945.4:1377443	NC_002945.4:139755	NC_002945.4:1411642	NC_002945.4:1531980	NC_002945.4:1555294	NC_002945.4:1587503	NC_002945.4:1592455	NC_002945.4:164206	NC_002945.4:1654402	NC_002945.4:1810601	NC_002945.4:1980274	NC_002945.4:2079075	NC_002945.4:220070	NC_002945.4:2286127	NC_002945.4:2540499	NC_002945.4:2685708	NC_002945.4:3068566	NC_002945.4:3128904	NC_002945.4:3330938	NC_002945.4:3337793	NC_002945.4:3676257	NC_002945.4:3765421	NC_002945.4:3797827	NC_002945.4:3829651	NC_002945.4:3845927	NC_002945.4:3959602	NC_002945.4:4047563	NC_002945.4:4094203	NC_002945.4:4111905	NC_002945.4:4179603	NC_002945.4:4207509	NC_002945.4:5021	NC_002945.4:662713	NC_002945.4:68094	NC_002945.4:866378	NC_002945.4:945235	NC_002945.4:959486	NC_002945.4:1110206	NC_002945.4:1125094	NC_002945.4:1529886
root	C	T	T	C	C	G	C	C	C	T	C	A	G	G	C	C	C	C	A	C	C	C	G	C	T	G	G	G	C	G	G	G	C	A	G	G	T	C	C	T	G	C	G	A	C	C	G	T	C
SRR1792063_2007_Cattle_MX	A	C	G	T	A	A	T	T	G	C	T	G	A	A	G	T	T	T	C	A	T	T	A	T	C	A	A	A	T	C	A	A	T	G	A	C	C	T	T	C	A	T	T	G	T	T	G	T	C
SRR5657363_2016_Cattle_MX	A	C	G	C	C	G	C	C	C	T	C	A	G	G	C	C	C	C	A	C	C	C	G	C	T	G	G	G	C	G	G	G	C	A	G	G	T	C	C	T	G	C	G	A	C	C	A	G	T
18-4498_BCA_Dairy039	A	C	G	C	C	G	C	C	C	T	C	A	G	G	C	C	C	C	A	C	C	C	G	C	T	G	G	G	C	G	G	G	C	A	G	G	T	C	C	T	G	C	G	A	C	C	A	G	T
SRR5657409_2011_Human_MX	A	C	G	C	C	G	C	C	C	T	C	A	G	G	C	C	C	C	A	C	C	C	G	C	T	G	G	G	C	G	G	G	C	A	G	G	T	C	C	T	G	C	G	A	C	C	A	G	T
18-6636_BCA_Dairy012	A	C	G	C	C	G	C	C	C	T	C	A	G	G	C	C	C	C	A	C	C	C	G	C	T	G	G	G	C	G	G	G	C	A	G	G	T	C	C	T	G	C	G	A	C	C	A	G	T
17-5768_BCA_Dairy012	A	C	G	C	C	G	C	C	C	T	C	A	G	G	C	C	C	C	A	C	C	C	G	C	T	G	G	G	C	G	G	G	C	A	G	G	T	C	C	T	G	C	G	A	C	C	A	G	T
17-5473_BCA_Dairy012	A	C	G	C	C	G	C	C	C	T	C	A	G	G	C	C	C	C	A	C	C	C	G	C	T	G	G	G	C	G	G	G	C	A	G	G	T	C	C	T	G	C	G	A	C	C	A	G	T
SRR5657479_2012_Human_MX	A	C	G	C	C	G	C	C	C	T	C	A	G	G	C	C	C	C	A	C	C	C	G	C	T	G	G	G	C	G	G	G	C	A	G	G	T	C	C	T	G	C	G	A	C	C	A	G	T
17-4700_BCA_Dairy006	A	C	G	C	C	G	C	C	C	T	C	A	G	G	C	C	C	C	A	C	C	C	G	C	T	G	G	G	C	G	G	G	C	A	G	G	T	C	C	T	G	C	G	A	C	C	A	G	T
SRR5657437_2016_Dairy_MX	A	C	G	C	C	G	C	C	C	T	C	A	G	G	C	C	C	C	A	C	C	C	G	C	T	G	G	G	C	G	G	G	C	A	G	G	T	C	C	T	G	C	G	A	C	C	A	G	T
17-4703_BCA_Dairy006	A	C	G	C	C	G	C	C	C	T	C	A	G	G	C	C	C	C	A	C	C	C	G	C	T	G	G	G	C	G	G	G	C	A	G	G	T	C	C	T	G	C	G	A	C	C	A	G	T
15-2007RM_BCA_Human	A	C	G	C	C	G	C	C	C	T	C	A	G	G	C	C	C	C	A	C	C	C	G	C	T	G	G	G	C	G	G	G	C	A	G	G	T	C	C	T	G	C	G	A	C	C	A	G	T
SRR5657464_2012_Human_MX	A	C	G	C	C	G	C	C	C	T	C	A	G	G	C	C	C	C	A	C	C	C	G	C	T	G	G	G	C	G	G	G	C	A	G	G	T	C	C	T	G	C	G	A	C	C	A	G	T
17-0101_BCA_Dairy006	A	C	G	C	C	G	C	C	C	T	C	A	G	G	C	C	C	C	A	C	C	C	G	C	T	G	G	G	C	G	G	G	C	A	G	G	T	C	C	T	G	C	G	A	C	C	A	G	T
18-6396_BCA_Dairy022	A	C	G	C	C	G	C	C	C	T	C	A	G	G	C	C	C	C	A	C	C	C	G	C	T	G	G	G	C	G	G	G	C	A	G	G	T	C	C	T	G	C	G	A	C	C	A	G	T
18-6398_BCA_Dairy022	A	C	G	C	C	G	C	C	C	T	C	A	G	G	C	C	C	C	A	C	C	C	G	C	T	G	G	G	C	G	G	G	C	A	G	G	T	C	C	T	G	C	G	A	C	C	A	G	T
SRR5657397_2016_Cattle_MX	A	C	G	C	C	G	C	C	C	T	C	A	G	G	C	C	C	C	A	C	C	C	G	C	T	G	G	G	C	G	G	G	C	A	G	G	T	C	C	T	G	C	G	A	C	C	A	G	T
SRR5657396_2016_Beef_MX	A	C	G	C	C	G	C	C	C	T	C	A	G	G	C	C	C	C	A	C	C	C	G	C	T	G	G	G	C	G	G	G	C	A	G	G	T	C	C	T	G	C	G	A	C	C	A	G	T
SRR1791715_2001_Cattle_MX	A	C	G	C	C	G	C	C	C	T	C	A	G	G	C	C	C	C	A	C	C	C	G	C	T	G	G	G	C	G	G	G	C	A	G	G	T	C	C	T	G	C	G	A	C	C	A	G	T
18-6635_BCA_Dairy012	A	C	G	C	C	G	C	C	C	T	C	A	G	G	C	C	C	C	A	C	C	C	G	C	T	G	G	G	C	G	G	G	C	A	G	G	T	C	C	T	G	C	G	A	C	C	A	G	T
16-9281_BCA_Dairy044	A	C	G	C	C	G	C	C	C	T	C	A	G	G	C	C	C	C	A	C	C	C	G	C	T	G	G	G	C	G	G	G	C	A	G	G	T	C	C	T	G	C	G	A	C	C	A	G	T
18-3289_BCA_Dairy035	-	C	G	C	C	G	C	C	C	T	C	A	G	G	C	C	C	C	A	C	C	C	G	C	T	G	G	G	C	G	G	G	C	A	G	G	T	C	C	T	G	C	G	A	C	C	A	G	T
18-1361_BCA_Dairy035	-	C	G	C	C	G	C	C	C	T	C	A	G	G	C	C	C	C	A	C	C	C	G	C	T	G	G	G	C	G	G	G	C	A	G	G	T	C	C	T	G	C	G	A	C	C	A	G	T
15-1806RM_BCA_Human	A	C	G	C	C	G	C	C	C	T	C	A	G	G	C	C	C	C	A	C	C	C	G	C	T	G	G	G	C	G	G	G	C	A	G	G	T	C	C	T	G	C	G	A	C	C	A	G	T
18-3438_BCA_Dairy025	A	C	G	C	C	G	C	C	C	T	C	A	G	G	C	C	C	C	A	C	C	C	G	C	T	G	G	G	C	G	G	G	C	A	G	G	T	C	C	T	G	C	G	A	C	C	A	G	T
18-3435_BCA_Dairy039	A	C	G	C	C	G	C	C	C	T	C	A	G	G	C	C	C	C	A	C	C	C	G	C	T	G	G	G	C	G	G	G	C	A	G	G	T	C	C	T	G	C	G	A	C	C	A	G	T
18-3437_BCA_Dairy039	A	C	G	C	C	G	C	C	C	T	C	A	G	G	C	C	C	C	A	C	C	C	G	C	T	G	G	G	C	G	G	G	C	A	G	G	T	C	C	T	G	C	G	A	C	C	A	G	T
17-5471_BCA_Dairy005	A	C	G	C	C	G	C	C	C	T	C	A	G	G	C	C	C	C	A	C	C	C	G	C	T	G	G	G	C	G	G	G	C	A	G	G	T	C	C	T	G	C	G	A	C	C	A	G	T
16-8930_BCA_Dairy001	A	C	G	C	C	G	C	C	C	T	C	A	G	G	C	C	C	C	A	C	C	C	G	C	T	G	G	G	C	G	G	G	C	A	G	G	T	C	C	T	G	C	G	A	C	C	A	G	T
16-8919_BCA_Dairy015	A	C	G	C	C	G	C	C	C	T	C	A	G	G	C	C	C	C	A	C	C	C	G	C	T	G	G	G	C	G	G	G	C	A	G	G	T	C	C	T	G	C	G	A	C	C	A	G	T
18-4828_BCA_Dairy039	A	C	G	C	C	G	C	C	C	T	C	A	G	G	C	C	C	C	A	C	C	C	G	C	T	G	G	G	C	G	G	G	C	A	G	G	T	C	C	T	G	C	G	A	C	C	A	G	T
17-4693_BCA_Dairy002	A	C	G	C	C	G	C	C	C	T	C	A	G	G	C	C	C	C	A	C	C	C	G	C	T	G	G	G	C	G	G	G	C	A	G	G	T	C	C	T	G	C	G	A	C	C	A	G	T
18-7606_BCA_Dairy039	Human	C	G	C	C	G	C	C	C	T	C	A	G	G	C	C	C	C	A	C	C	C	G	C	T	G	G	G	C	G	G	G	C	A	G	G	T	C	C	T	G	C	G	A	C	C	A	G	T
17-7657_BCA_Dairy025	A	C	G	C	C	G	C	C	C	T	C	A	G	G	C	C	C	C	A	C	C	C	G	C	T	G	G	G	C	G	G	G	C	A	G	G	T	C	C	T	G	C	G	A	C	C	A	G	T
SRR5657485_2012_Human_MX	A	C	G	C	C	G	C	C	C	T	C	A	G	G	C	C	C	C	A	C	C	C	G	C	T	G	G	G	C	G	G	G	C	A	G	G	T	C	C	T	G	C	G	A	C	C	A	G	T
SRR5657417_2015_Dairy_MX	A	C	G	C	C	G	C	C	C	T	C	A	G	G	C	C	C	C	A	C	C	C	G	C	T	G	G	G	C	G	G	G	C	A	G	G	T	C	C	T	G	C	G	A	C	C	A	G	T
16-8925_BCA_Dairy026	A	C	G	C	C	G	C	C	C	T	C	A	G	G	C	C	C	C	A	C	C	C	G	C	T	G	G	G	C	G	G	G	C	A	G	G	T	C	C	T	G	C	G	A	C	C	A	G	T
16-9007_BCA_Dairy037	A	C	G	C	C	G	C	C	C	T	C	A	G	G	C	C	C	C	A	C	C	C	G	C	T	G	G	G	C	G	G	G	C	A	G	G	T	C	C	T	G	C	G	A	C	C	A	G	T
16-9223_BCA_Dairy037	A	C	G	C	C	G	C	C	C	T	C	A	G	G	C	C	C	C	A	C	C	C	G	C	T	G	G	G	C	G	G	G	C	A	G	G	T	C	C	T	G	C	G	A	C	C	A	G	T
17-0172_BCA_Dairy065	A	C	G	C	C	G	C	C	C	T	C	A	G	G	C	C	C	C	A	C	C	C	G	C	T	G	G	G	C	G	G	G	C	A	G	G	T	C	C	T	G	C	G	A	C	C	A	G	T
18-6637_BCA_Dairy019	A	C	G	C	C	G	C	C	C	T	C	A	G	G	C	C	C	C	A	C	C	C	G	C	T	G	G	G	C	G	G	G	C	A	G	G	T	C	C	T	G	C	G	A	C	C	A	G	T
18-3287_BCA_Dairy035	A	C	-	C	C	G	C	C	C	T	C	A	G	G	C	C	C	C	A	C	C	C	G	C	T	G	G	G	C	G	G	G	C	A	G	G	T	C	C	T	G	C	G	A	C	C	A	G	T
SRR5657441_2016_Cattle_MX	A	C	-	C	C	G	C	C	C	T	C	A	G	G	C	C	C	C	A	C	C	C	G	C	T	G	G	G	C	G	G	G	C	A	G	G	T	C	C	T	G	C	G	A	C	C	A	G	T
18-1357_BCA_Dairy047	A	C	-	C	C	G	C	C	C	T	C	A	G	G	C	C	C	C	A	C	C	C	G	C	T	G	G	G	C	G	G	G	C	A	G	G	T	C	C	T	G	C	G	A	C	C	A	G	T
SRR5657466_2015_Dairy_MX	A	C	-	C	C	G	C	C	C	T	C	A	G	G	C	C	C	C	A	C	C	C	G	C	T	G	G	G	C	G	G	G	C	A	G	G	T	C	C	T	G	C	G	A	C	C	A	G	T
18-3286_BCA_Dairy035	A	C	-	C	C	G	C	C	C	T	C	A	G	G	C	C	C	C	A	C	C	C	G	C	T	G	G	G	C	G	G	G	C	A	G	G	T	C	C	T	G	C	G	A	C	C	A	G	T
18-5585_BCA_Dairy035	A	C	-	C	C	G	C	C	C	T	C	A	G	G	C	C	C	C	A	C	C	C	G	C	T	G	G	G	C	G	G	G	C	A	G	G	T	C	C	T	G	C	G	A	C	C	A	G	T
18-5587_BCA_Dairy029	A	C	-	C	C	G	C	C	C	T	C	A	G	G	C	C	C	C	A	C	C	C	G	C	T	G	G	G	C	G	G	G	C	A	G	G	T	C	C	T	G	C	G	A	C	C	A	G	T
17-7696_BCA_Dairy021	A	C	-	C	C	G	C	C	C	T	C	A	G	G	C	C	C	C	A	C	C	C	G	C	T	G	G	G	C	G	G	G	C	A	G	G	T	C	C	T	G	C	G	A	C	C	A	G	T
18-1360_BCA_Dairy035	A	C	-	C	C	G	C	C	C	T	C	A	G	G	C	C	C	C	A	C	C	C	G	C	T	G	G	G	C	G	G	G	C	A	G	G	T	C	C	T	G	C	G	A	C	C	A	G	T
17-5212_BCA_Dairy035	A	C	-	C	C	G	C	C	C	T	C	A	G	G	C	C	C	C	A	C	C	C	G	C	T	G	G	G	C	G	G	G	C	A	G	G	T	C	C	T	G	C	G	A	C	C	A	G	T
16-8582_BCA_Dairy016	A	C	-	C	C	G	C	C	C	T	C	A	G	G	C	C	C	C	A	C	C	C	G	C	T	G	G	G	C	G	G	G	C	A	G	G	T	C	C	T	G	C	G	A	C	C	A	G	T
17-6811_BCA_Dairy028	A	C	G	C	C	G	C	C	C	T	C	A	G	G	C	C	C	C	A	C	C	C	G	C	T	G	G	G	C	G	G	G	C	A	G	G	T	C	C	T	G	C	G	A	C	C	A	G	T
17-6805_BCA_Dairy028	A	C	G	C	C	G	C	C	C	T	C	A	G	G	C	C	C	C	A	C	C	C	G	C	T	G	G	G	C	G	G	G	C	A	G	G	T	C	C	T	G	C	G	A	C	C	A	G	T
18-6399_BCA_Dairy012	A	C	G	C	C	G	C	C	C	T	C	A	G	G	C	C	C	C	A	C	C	C	G	C	T	G	G	G	C	G	G	G	C	A	G	G	T	C	C	T	G	C	G	A	C	C	A	G	T
17-5766_BCA_Dairy016	A	C	G	C	C	G	C	C	C	T	C	A	G	G	C	C	C	C	A	C	C	C	G	C	T	G	G	G	C	G	G	G	C	A	G	G	T	C	C	T	G	C	G	A	C	C	A	G	T
17-10308_BCA_Cattle_TB179	A	C	G	C	C	G	C	C	C	T	C	A	G	G	C	C	C	C	A	C	C	C	G	C	T	G	G	G	C	G	G	G	C	A	G	G	T	C	C	T	G	C	G	A	C	C	A	G	T
18-3357_BCA_Dairy055	A	C	G	C	C	G	C	C	C	T	C	A	G	G	C	C	C	C	A	C	C	C	G	C	T	G	G	G	C	G	G	G	C	A	G	G	T	C	C	T	G	C	G	A	C	C	A	G	T
18-3355_BCA_Dairy055	A	C	G	C	C	G	C	C	C	T	C	A	G	G	C	C	C	C	A	C	C	C	G	C	T	G	G	G	C	G	G	G	C	A	G	G	T	C	C	T	G	C	G	A	C	C	A	G	T
18-4960_BCA_Dairy044	A	C	G	C	C	G	C	C	C	T	C	A	G	G	C	C	C	C	A	C	C	C	G	C	T	G	G	G	C	G	G	G	C	A	G	G	T	C	C	T	G	C	G	A	C	C	A	G	T
18-1351_BCA_Dairy044	A	C	G	C	C	G	C	C	C	T	C	A	G	G	C	C	C	C	A	C	C	C	G	C	T	G	G	G	C	G	G	G	C	A	G	G	T	C	C	T	G	C	G	A	C	C	A	G	T
18-8974_BCA_Queso_Fresco	A	C	G	C	C	G	C	C	C	T	C	A	G	G	C	C	C	C	A	C	C	C	G	C	T	G	G	G	C	G	G	G	C	A	G	G	T	C	C	T	G	C	G	A	C	C	A	G	T
SRR5657482_2012_Human_MX	A	C	G	C	C	G	C	C	C	T	C	A	G	G	C	C	C	C	A	C	C	C	G	C	T	G	G	G	C	G	G	G	C	A	G	G	T	C	C	T	G	C	G	A	C	C	A	G	T
18-3358_BCA_Dairy055	A	C	G	C	C	G	C	C	C	T	C	A	G	G	C	C	C	C	A	C	C	C	G	C	T	G	G	G	C	G	G	G	C	A	G	G	T	C	C	T	G	C	G	A	C	C	A	G	T
18-6579_BCA_Queso_Fresco	A	C	G	C	C	G	C	C	C	T	C	A	G	G	C	C	C	C	A	C	C	C	G	C	T	G	G	G	C	G	G	G	C	A	G	G	T	C	C	T	G	C	G	A	C	C	A	G	T
17-10359_BCA_Dairy044	A	C	G	C	C	G	C	C	C	T	C	A	G	G	C	C	C	C	A	C	C	C	G	C	T	G	G	G	C	G	G	G	C	A	G	G	T	C	C	T	G	C	G	A	C	C	A	G	T
17-5767_BCA_Dairy038	A	C	G	C	C	G	C	C	C	T	C	A	G	G	C	C	C	C	A	C	C	C	G	C	T	G	G	G	C	G	G	G	C	A	G	G	T	C	C	T	G	C	G	A	C	C	A	G	T
18-4959_BCA_Dairy044	A	C	G	C	C	G	C	C	C	T	C	A	G	G	C	C	C	C	A	C	C	C	G	C	T	G	G	G	C	G	G	G	C	A	G	G	T	C	C	T	G	C	G	A	C	C	A	G	T
18-7619_BCA_Dairy044	A	C	G	C	C	G	C	C	C	T	C	A	G	G	C	C	C	C	A	C	C	C	G	C	T	G	G	G	C	G	G	G	C	A	G	G	T	C	C	T	G	C	G	A	C	C	A	G	T
18-4958_BCA_Dairy044	A	C	G	C	C	G	C	C	C	T	C	A	G	G	C	C	C	C	A	C	C	C	G	C	T	G	G	G	C	G	G	G	C	A	G	G	T	C	C	T	G	C	G	A	C	C	A	G	T
SRR5657378_2016_Dairy_MX	A	C	G	C	C	G	C	C	C	T	C	A	G	G	C	C	C	C	A	C	C	C	G	C	T	G	G	G	C	G	G	G	C	A	G	G	T	C	C	T	G	C	G	A	C	C	A	G	T
19-5335_BCA_Queso_Fresco	A	C	G	C	C	G	C	C	C	T	C	A	G	G	C	C	C	C	A	C	C	C	G	C	T	G	G	G	C	G	G	G	C	A	G	G	T	C	C	T	G	C	G	A	C	C	A	G	T
18-4455_BCA_Dairy044	A	C	G	C	C	G	C	C	C	T	C	A	G	G	C	C	C	C	A	C	C	C	G	C	T	G	G	G	C	G	G	G	C	A	G	G	T	C	C	T	G	C	G	A	C	C	A	G	T
16-8931_BCA_Dairy044	A	C	G	C	C	G	C	C	C	T	C	A	G	G	C	C	C	C	A	C	C	C	G	C	T	G	G	G	C	G	G	G	C	A	G	G	T	C	C	T	G	C	G	A	C	C	A	G	T
SRR5657401_2011_Human_MX	A	C	G	C	C	G	C	C	C	T	C	A	G	G	C	C	C	C	A	C	C	C	G	C	T	G	G	G	C	G	G	G	C	A	G	G	T	C	C	T	G	C	G	A	C	C	A	G	T
17-10260_BCA_Dairy007	A	C	G	C	C	G	C	C	C	T	C	A	G	G	C	C	C	C	A	C	C	C	G	C	T	G	G	G	C	G	G	G	C	A	G	G	T	C	C	T	G	C	G	A	C	C	A	G	T
17-10358_BCA_Dairy007	A	C	G	C	C	G	C	C	C	T	C	A	G	G	C	C	C	C	A	C	C	C	G	C	T	G	G	G	C	G	G	G	C	A	G	G	T	C	C	T	G	C	G	A	C	C	A	G	T
19-0644_BCA_Dairy005	A	C	G	C	C	G	C	C	C	T	C	A	G	G	C	C	C	C	A	C	C	C	G	C	T	G	G	G	C	G	G	G	C	A	G	G	T	C	C	T	G	C	G	A	C	C	A	G	T
19-0591_BCA_Dairy014	A	C	G	C	C	G	C	C	C	T	C	A	G	G	C	C	C	C	A	C	C	C	G	C	T	G	G	G	C	G	G	G	C	A	G	G	T	C	C	T	G	C	G	A	C	C	A	G	T
17-10593_BCA_Dairy006	A	C	G	C	C	G	C	C	C	T	C	A	G	G	C	C	C	C	A	C	C	C	G	C	T	G	G	G	C	G	G	G	C	A	G	G	T	C	C	T	G	C	G	A	C	C	A	G	T
17-4704_BCA_Dairy006	A	C	G	C	C	G	C	C	C	T	C	A	G	G	C	C	C	C	A	C	C	C	G	C	T	G	G	G	C	G	G	G	C	A	G	G	T	C	C	T	G	C	G	A	C	C	A	G	T
SRR7240233_2017_Cattle_MX	A	C	G	C	C	G	C	C	C	T	C	A	G	G	C	C	C	C	A	C	C	C	G	C	T	G	G	G	C	G	G	G	C	A	G	G	T	C	C	T	G	C	G	A	C	C	A	G	T
SRR5657385_2015_Dairy_MX	A	-	G	C	C	G	C	C	C	T	C	A	G	G	C	C	C	C	A	C	C	C	G	C	T	G	G	G	C	G	G	G	C	A	G	G	T	C	C	T	G	C	G	A	C	C	A	G	T
18-4501_BCA_Dairy039	A	C	G	C	C	G	C	C	C	T	C	A	G	G	C	C	C	C	A	C	C	C	G	C	T	G	G	G	C	G	G	G	C	A	G	G	T	C	C	T	G	C	G	A	C	C	A	G	T
18-7717_BCA_Dairy053	A	C	G	C	C	G	C	C	C	T	C	A	G	G	C	C	C	C	A	C	C	C	G	C	T	G	G	G	C	G	G	G	C	A	G	G	T	C	C	T	G	C	G	A	C	C	A	G	T
18-4988_BCA_Dairy039	A	C	G	C	C	G	C	C	C	T	C	A	G	G	C	C	C	C	A	C	C	C	G	C	T	G	G	G	C	G	G	G	C	A	G	G	T	C	C	T	G	C	G	A	C	C	A	G	T
18-4739_BCA_Dairy009	A	C	G	C	C	G	C	C	C	T	C	A	G	G	C	C	C	C	A	C	C	C	G	C	T	G	G	G	C	G	G	G	C	A	G	G	T	C	C	T	G	C	G	A	C	C	A	G	T
18-6990_BCA_Dairy039	A	C	G	C	C	G	C	C	C	T	C	A	G	G	C	C	C	C	A	C	C	C	G	C	T	G	G	G	C	G	G	G	C	A	G	G	T	C	C	T	G	C	G	A	C	C	A	G	T
18-6389_BCA_Dairy039	A	C	G	C	C	G	C	C	C	T	C	A	G	G	C	C	C	C	A	C	C	C	G	C	T	G	G	G	C	G	G	G	C	A	G	G	T	C	C	T	G	C	G	A	C	C	A	G	T
18-7137_BCA_Dairy039	A	C	G	C	C	G	C	C	C	T	C	A	G	G	C	C	C	C	A	C	C	C	G	C	T	G	G	G	C	G	G	G	C	A	G	G	T	C	C	T	G	C	G	A	C	C	A	G	T
18-6391_BCA_Dairy039	A	C	G	C	C	G	C	C	C	T	C	A	G	G	C	C	C	C	A	C	C	C	G	C	T	G	G	G	C	G	G	G	C	A	G	G	T	C	C	T	G	C	G	A	C	C	A	G	T
18-6634_BCA_Dairy009	A	C	G	C	C	G	C	C	C	T	C	A	G	G	C	C	C	C	A	C	C	C	G	C	T	G	G	G	C	G	G	G	C	A	G	G	T	C	C	T	G	C	G	A	C	C	A	G	T
18-7610_BCA_Dairy020	A	C	G	C	C	G	C	C	C	T	C	A	G	G	C	C	C	C	A	C	C	C	G	C	T	G	G	G	C	G	G	G	C	A	G	G	T	C	C	T	G	C	G	A	C	C	A	G	T
18-4621_BCA_Dairy039	A	C	G	C	C	G	C	C	C	T	C	A	G	G	C	C	C	C	A	C	C	C	G	C	T	G	G	G	C	G	G	G	C	A	G	G	T	C	C	T	G	C	G	A	C	C	A	G	T
SRR5657469_2015_Dairy_MX	A	C	G	C	C	G	C	C	C	T	C	A	G	G	C	C	C	C	A	C	C	C	G	C	T	G	G	G	C	G	G	G	C	A	G	G	T	C	C	T	G	C	G	A	C	C	A	G	T
SRR5657511_2016_Dairy_MX	A	C	G	C	C	G	C	C	C	T	C	A	G	G	C	C	C	C	A	C	C	C	G	C	T	G	G	G	C	G	G	G	C	A	G	G	T	C	C	T	G	C	G	A	C	C	A	G	T
17-10584_BCA_Dairy006	A	C	G	C	C	G	C	C	C	T	C	A	G	G	C	C	C	C	A	C	C	C	G	C	T	G	G	G	C	G	G	G	C	A	G	G	T	C	C	T	G	C	G	A	C	C	A	G	T
18-6989_BCA_Dairy039	A	C	G	C	C	G	C	C	C	T	C	A	G	G	C	C	C	C	A	C	C	C	G	C	T	G	G	G	C	G	G	G	C	A	G	G	T	C	C	T	G	C	G	A	C	C	A	G	T
17-10588_BCA_Dairy006	A	C	G	C	C	G	C	C	C	T	C	A	G	G	C	C	C	C	A	C	C	C	G	C	T	G	G	G	C	G	G	G	C	A	G	G	T	C	C	T	G	C	G	A	C	C	A	G	T
18-7609_BCA_Dairy020	A	C	G	C	C	G	C	C	C	T	C	A	G	G	C	C	C	C	A	C	C	C	G	C	T	G	G	G	C	G	G	G	C	A	G	G	T	C	C	T	G	C	G	A	C	C	A	G	T
18-4738_BCA_Dairy009	A	C	G	C	C	G	C	C	C	T	C	A	G	G	C	C	C	C	A	C	C	C	G	C	T	G	G	G	C	G	G	G	C	A	G	G	T	C	C	T	G	C	G	A	C	C	A	G	T
17-4401_BCA_Dairy009	A	C	G	C	C	G	C	C	C	T	C	A	G	G	C	C	C	C	A	C	C	C	G	C	T	G	G	G	C	G	G	G	C	A	G	G	T	C	C	T	G	C	G	A	C	C	A	G	T
18-6631_BCA_Dairy009	A	C	G	C	C	G	C	C	C	T	C	A	G	G	C	C	C	C	A	C	C	C	G	C	T	G	G	G	C	G	G	G	C	A	G	G	T	C	C	T	G	C	G	A	C	C	A	G	T
18-4499_BCA_Dairy039	A	C	G	C	C	G	C	C	C	T	C	A	G	G	C	C	C	C	A	C	C	C	G	C	T	G	G	G	C	G	G	G	C	A	G	G	T	C	C	T	G	C	G	A	C	C	A	G	T
18-6991_BCA_Dairy039	A	C	G	C	C	G	C	C	C	T	C	A	G	G	C	C	C	C	A	C	C	C	G	C	T	G	G	G	C	G	G	G	C	A	G	G	T	C	C	T	G	C	G	A	C	C	A	G	T
17-7658_BCA_Dairy009	A	C	G	C	C	G	C	C	C	T	C	A	G	G	C	C	C	C	A	C	C	C	G	C	T	G	G	G	C	G	G	G	C	A	G	G	T	C	C	T	G	C	G	A	C	C	A	G	T
18-6390_BCA_Dairy039	A	C	G	C	C	G	C	C	C	T	C	A	G	G	C	C	C	C	A	C	C	C	G	C	T	G	G	G	C	G	G	G	C	A	G	G	T	C	C	T	G	C	G	A	C	C	A	G	T
17-5761_BCA_Dairy023	A	C	G	C	C	G	C	C	C	T	C	A	G	G	C	C	C	C	A	C	C	C	G	C	T	G	G	G	C	G	G	G	C	A	G	G	T	C	C	T	G	C	G	A	C	C	A	G	T
16-8933_BCA_Dairy036	A	C	G	C	C	G	C	C	C	T	C	A	G	G	C	C	C	C	A	C	C	C	G	C	T	G	G	G	C	G	G	G	C	A	G	G	T	C	C	T	G	C	G	A	C	C	A	G	T
18-4562_BCA_Dairy036	A	C	G	C	C	G	C	C	C	T	C	A	G	G	C	C	C	C	A	C	C	C	G	C	T	G	G	G	C	G	G	G	C	A	G	G	T	C	C	T	G	C	G	A	C	C	A	G	T
18-3122_BCA_Dairy004	A	C	G	C	C	G	C	C	C	T	C	A	G	G	C	C	C	C	A	C	C	C	G	C	T	G	G	G	C	G	G	G	C	A	G	G	T	C	C	T	G	C	G	A	C	C	A	G	T
SRR5657520_2016_Dairy_MX	A	C	G	C	C	G	C	C	C	T	C	A	G	G	C	C	C	C	A	C	C	C	G	C	T	G	G	G	C	G	G	G	C	A	G	G	T	C	C	T	G	C	G	A	C	C	A	G	T
SRR1792442_2013_Cattle_US	A	C	G	C	C	G	C	C	C	T	C	A	G	G	C	C	C	C	A	C	C	C	G	C	T	G	G	G	C	G	G	G	C	A	G	G	T	C	C	T	G	C	G	A	C	C	A	G	T
17-6995_BCA_Dairy007	A	C	G	C	C	G	C	C	C	T	C	A	G	G	C	C	C	C	A	C	C	C	G	C	T	G	G	G	C	G	G	G	C	A	G	G	T	C	C	T	G	C	G	A	C	C	A	G	T
MQ	59	59	59	60	60	60	59	60	60	60	60	60	60	60	60	60	60	60	60	60	60	60	60	60	60	60	60	60	60	60	60	60	60	60	60	60	60	59	60	60	60	60	60	60	59	60	59	59	59
annotations	No annotated product	PROBABLE CATION-TRANSPORTER ATPASE I CTPI, ctpI, BQ2027_MB0111C	PROBABLE ARSENIC-TRANSPORT INTEGRAL MEMBRANE PROTEIN ARSB1, arsB1, BQ2027_MB2704	POSSIBLE BIFUNCTIONAL ENZYME: 2-HYDROXYHEPTA-2,4-DIENE-1,7-DIOATE ISOMERASE (HHDD ISOMERASE) + CYCLASE/DEHYDRASE, None, BQ2027_MB0964	No annotated product	PROBABLE POLYPRENYL-DIPHOSPHATE SYNTHASE GRCC2 (POLYPRENYL PYROPHOSPHATE SYNTHETASE), grcC2, BQ2027_MB1016C	PROBABLE SENSOR PROTEIN KDPD, kdpD, BQ2027_MB1056C	TWO COMPONENT SENSOR HISTIDINE KINASE TRCS, trcS, BQ2027_MB1061C	PROBABLE GLUCOSE-6-PHOSPHATE 1-DEHYDROGENASE ZWF1 (G6PD), zwf1, BQ2027_MB1152	No annotated product	No annotated product	unknown protein, None, BQ2027_MB1296	PROBABLE TRANSCRIPTIONAL REGULATORY PROTEIN, None, BQ2027_MB1393	PROBABLE DIHYDROOROTASE PYRC (DHOase), pyrC, BQ2027_MB1416	AMINOGLYCOSIDES/TETRACYCLINE-TRANSPORT INTEGRAL MEMBRANE PROTEIN, None, BQ2027_MB1445C	PROBABLE RIBOFLAVIN SYNTHASE BETA CHAIN RIBH (6,7-dimethyl-8-ribityllumazine synthase) (DMRL synthase) (Lumazine synthase), ribH, BQ2027_MB1451	PROBABLE CYTOCHROME P450 138 CYP138, cyp138, BQ2027_MB0141	POSSIBLE NITROGEN FIXATION RELATED PROTEIN, None, BQ2027_MB1500	PROBABLE 'COMPONENT LINKED WITH THE ASSEMBLY OF CYTOCHROME' TRANSPORT TRANSMEMBRANE ATP-BINDING PROTEIN ABC TRANSPORTER CYDC, cydC, BQ2027_MB1646C	POSSIBLE SULFITE OXIDASE, None, BQ2027_MB1786	Von Willebrand factor (vWF) type A domain-containing protein, None, BQ2027_MB1867C	PROBABLE CONSERVED TRANSMEMBRANE PROTEIN, None, BQ2027_MB0194	polyketide synthase pks12, pks12, BQ2027_MB2074C	possible triacylglycerol synthase (diacylglycerol acyltransferase), None, BQ2027_MB2306	Late competence protein ComEA, DNA receptor, None, BQ2027_MB2438C	CONSERVED HYPOTHETICAL PROTEIN, None, BQ2027_MB2821C	No annotated product	No annotated product	esat-6 like protein esxq (tb12.9) (esat-6 like protein 8), esxQ, BQ2027_MB3042C	PROBABLE AMINOTRANSFERASE, None, BQ2027_MB3362	PROBABLE NUCLEOSIDE HYDROLASE IUNH (PURINE NUCLEOSIDASE), iunH, BQ2027_MB3425	alanine racemase alr, alr, BQ2027_MB3457C	PROBABLE DNA-DIRECTED RNA POLYMERASE (ALPHA CHAIN) RPOA (TRANSCRIPTASE ALPHA CHAIN) (RNA POLYMERASE ALPHA SUBUNIT) (DNA-DIRECTED RNA NUCLEOTIDYLTRANSFERASE), rpoA, BQ2027_MB3486C	pe family protein ppe60, PPE60, BQ2027_MB3505	possible oxidoreductase. possible 3-hydroxy-9,10-seconandrost-1,3,5(10)-triene-9,17-dione hydroxylase., hsaa, BQ2027_MB3601C	PROBABLE PERIPLASMIC DIPEPTIDE-BINDING LIPOPROTEIN DPPA, dppA, BQ2027_MB3690C	ASPARTOKINASE ASK (ASPARTATE KINASE) [CONTAINS: ASPARTOKINASE ALPHA SUBUNIT (ASK-ALPHA); AND ASPARTOKINASE BETA SUBUNIT (ASK-BETA)], ask, BQ2027_MB3736C	probable cutinase [second part] cut5b, cut5, BQ2027_MB3751	arabinofuranosyltransferase afta, afta, BQ2027_MB3821	No annotated product	No annotated product	PROBABLE RIBONUCLEOSIDE-DIPHOSPHATE REDUCTASE (LARGE SUBUNIT) NRDZ (RIBONUCLEOTIDE REDUCTASE), nrdZ, BQ2027_MB0585	POSSIBLE OXIDOREDUCTASE, None, BQ2027_MB0064	POSSIBLE 4-CARBOXYMUCONOLACTONE DECARBOXYLASE (CMD), None, BQ2027_MB0794	PROBABLE LIPOPROTEIN LPQS, lpqS, BQ2027_MB0870	dna helicase ercc3, ercc3, BQ2027_MB0884C	utp--glucose-1-phosphate uridylyltransferase galu (udp-glucose pyrophosphorylase) (udpgp) (alpha-d-glucosyl-1-phosphate uridylyltransferase) (uridine diphosphoglucose pyrophosphorylase), galU, BQ2027_MB1020	unknown protein, None, BQ2027_MB1033	PROBABLE TRANSCRIPTIONAL REGULATORY PROTEIN, None, BQ2027_MB1393
[truncated: 767 more columns]

## Sheet: Sheet2
NC_02945.4:2778919	NC_002945.4:1415907	NC_002945.4:2035774	NC_002945.4:2036697	NC_002945.4:3439578	NC_002945.4:1116021	NC_002945.4:1159762	NC_002945.4:1687325	NC_002945.4:1740032	NC_002945.4:2203239	NC_002945.4:2507687	NC_002945.4:2791124	NC_002945.4:3043906	NC_002945.4:3280959	NC_002945.4:3436697	NC_002945.4:3501557	NC_002945.4:3547704	NC_002945.4:3938777	NC_002945.4:3955689	NC_002945.4:4045019	NC_002945.4:4072957	NC_002945.4:4076288	NC_002945.4:4142880	NC_002945.4:4213165	NC_002945.4:589946	NC_002945.4:1078402	NC_002945.4:1123466	NC_002945.4:1477948	NC_002945.4:1584617	NC_002945.4:1647656	NC_002945.4:1672588	NC_002945.4:1902329	NC_002945.4:1924524	NC_002945.4:1977522	NC_002945.4:2104757	NC_002945.4:2240144	NC_002945.4:2585873	NC_002945.4:2703121	NC_002945.4:2828906	NC_002945.4:2832110	NC_002945.4:3152970	NC_002945.4:3178849	NC_002945.4:3203587	NC_002945.4:3744440	NC_002945.4:4093609	NC_002945.4:448624	NC_002945.4:454478	NC_002945.4:566754	NC_002945.4:86354	NC_002945.4:1039022
root	T	G	C	G	C	G	C	G	G	C	T	G	G	T	C	G	G	A	A	A	G	A	G	T	G	C	C	C	T	C	T	C	C	C	A	T	T	G	G	T	C	G	C	G	T	C	A	G	A
18-4824_BCA_Dairy021	C	A	T	A	T	T	G	A	A	A	C	T	A	C	T	A	A	G	C	G	C	G	A	G	A	T	T	T	C	T	C	T	T	T	G	C	C	A	T	A	T	T	T	A	C	T	G	A	A
17-4698_BCA_Dairy009	C	A	T	A	T	T	G	A	A	A	C	T	A	C	T	A	A	G	C	G	C	G	A	G	G	C	C	C	T	C	T	C	C	C	A	T	T	G	G	T	C	G	C	G	T	C	A	G	G
16-8924_BCA_Dairy010	C	A	T	A	T	T	G	A	A	A	C	T	A	C	T	A	A	G	C	G	C	G	A	G	G	C	C	C	T	C	T	C	C	C	A	T	T	G	G	T	C	G	C	G	T	C	A	G	A
18-5523_BCA_Dairy045	C	A	T	A	T	T	G	A	A	A	C	T	A	C	T	A	A	G	C	G	C	G	A	G	G	C	C	C	T	C	T	C	C	C	A	T	T	G	G	T	C	G	C	G	T	C	A	G	A
17-4697_BCA_Dairy042	C	A	T	A	T	T	G	A	A	A	C	T	A	C	T	A	A	G	C	G	C	G	A	G	G	C	C	C	T	C	T	C	C	C	A	T	T	G	G	T	C	G	C	G	T	C	A	G	A
17-6812_BCA_Dairy042	C	A	T	A	T	T	G	A	A	A	C	T	A	C	T	A	A	G	C	G	C	G	A	G	G	C	C	C	T	C	T	C	C	C	A	T	T	G	G	T	C	G	C	G	T	C	A	G	A
SRR5657387_2016_Dairy_MX	C	A	T	A	T	T	G	A	A	A	C	T	A	C	T	A	A	G	C	G	C	G	A	G	G	C	C	C	T	C	T	C	C	C	A	T	T	G	G	T	C	G	C	G	T	C	A	G	A
17-4694_BCA_Dairy010	C	A	T	A	T	T	G	A	A	A	C	T	A	C	T	A	A	G	C	G	C	G	A	G	G	C	C	C	T	C	T	C	C	C	A	T	T	G	G	T	C	G	C	G	T	C	A	G	A
16-9003_BCA_Cattle-TB041	C	A	T	A	T	T	G	A	A	A	C	T	A	C	T	A	A	G	C	G	C	G	A	G	G	C	C	C	T	C	T	C	C	C	A	T	T	G	G	T	C	G	C	G	T	C	A	G	A
16-9283_BCA_Dairy056	C	A	T	A	C	G	C	G	G	C	T	G	G	T	C	G	G	A	A	A	G	A	G	T	G	C	C	C	T	C	T	C	C	C	A	T	T	G	G	T	C	G	C	G	T	C	A	G	A
18-7616_BCA_Dairy060	C	A	T	A	C	G	C	G	G	C	T	G	G	T	C	G	G	A	A	A	G	A	G	T	G	C	C	C	T	C	T	C	C	C	A	T	T	G	G	T	C	G	C	G	T	C	A	G	A
18-9050_BCA_Dairy025	C	A	T	A	C	G	C	G	G	C	T	G	G	T	C	G	G	A	A	A	G	A	G	T	G	C	C	C	T	C	T	C	C	C	A	T	T	G	G	T	C	G	C	G	T	C	A	G	A
18-9049_BCA_Dairy025	C	A	T	A	C	G	C	G	G	C	T	G	G	T	C	G	G	A	A	A	G	A	G	T	G	C	C	C	T	C	T	C	C	C	A	T	T	G	G	T	C	G	C	G	T	C	A	G	A
17-7695_BCA_Dairy041	C	A	T	A	C	G	C	G	G	C	T	G	G	T	C	G	G	A	A	A	G	A	G	T	G	C	C	C	T	C	T	C	C	C	A	T	T	G	G	T	C	G	C	G	T	C	A	G	A
17-7656_BCA_Dairy033	C	A	T	A	C	G	C	G	G	C	T	G	G	T	C	G	G	A	A	A	G	A	G	T	G	C	C	C	T	C	T	C	C	C	A	T	T	G	G	T	C	G	C	G	T	C	A	G	A
SRR5657461_2016_Dairy_MX	C	A	T	A	C	G	C	G	G	C	T	G	G	T	C	G	G	A	A	A	G	A	G	T	G	C	C	C	T	C	T	C	C	C	A	T	T	G	G	T	C	G	C	G	T	C	A	G	A
17-7697_BCA_Dairy033	C	A	T	A	C	G	C	G	G	C	T	G	G	T	C	G	G	A	A	A	G	A	G	T	G	C	C	C	T	C	T	C	C	C	A	T	T	G	G	T	C	G	C	G	T	C	A	G	A
18-7721_BCA_Dairy004	C	A	T	A	C	G	C	G	G	C	T	G	G	T	C	G	G	A	A	A	G	A	G	T	G	C	C	C	T	C	T	C	C	C	A	T	T	G	G	T	C	G	C	G	T	C	A	G	A
18-6595_BCA_Dairy004	C	A	T	A	C	G	C	G	G	C	T	G	G	T	C	G	G	A	A	A	G	A	G	T	G	C	C	C	T	C	T	C	C	C	A	T	T	G	G	T	C	G	C	G	T	C	A	G	A
18-6629_BCA_Dairy004	C	A	T	A	C	G	C	G	G	C	T	G	G	T	C	G	G	A	A	A	G	A	G	T	G	C	C	C	T	C	T	C	C	C	A	T	T	G	G	T	C	G	C	G	T	C	A	G	A
18-3119_BCA_Dairy004	C	A	T	A	C	G	C	G	G	C	T	G	G	T	C	G	G	A	A	A	G	A	G	T	G	C	C	C	T	C	T	C	C	C	A	T	T	G	G	T	C	G	C	G	T	C	A	G	A
18-6596_BCA_Dairy004	C	A	T	A	C	G	C	G	G	C	T	G	G	T	C	G	G	A	A	A	G	A	G	T	G	C	C	C	T	C	T	C	C	C	A	T	T	G	G	T	C	G	C	G	T	C	A	G	A
18-3120_BCA_Dairy004	C	A	T	A	C	G	C	G	G	C	T	G	G	T	C	G	G	A	A	A	G	A	G	T	G	C	C	C	T	C	T	C	C	C	A	T	T	G	G	T	C	G	C	G	T	C	A	G	A
19-0647_BCA_Diary054	C	A	T	A	C	G	C	G	G	C	T	G	G	T	C	G	G	A	A	A	G	A	G	T	G	C	C	C	T	C	T	C	C	C	A	T	T	G	G	T	C	G	C	G	T	C	A	G	A
SRR5657408_2010_Human_MX	C	A	T	A	C	G	C	G	G	C	T	G	G	T	C	G	G	A	A	A	G	A	G	T	G	C	C	C	T	C	T	C	C	C	A	T	T	G	G	T	C	G	C	G	T	C	A	G	A
SRR5657480_2012_Human_MX	C	A	T	A	C	G	C	G	G	C	T	G	G	T	C	G	G	A	A	A	G	A	G	T	G	C	C	C	T	C	T	C	C	C	A	T	T	G	G	T	C	G	C	G	T	C	A	G	A
17-6994_BCA_Dairy001	C	A	T	A	C	G	C	G	G	C	T	G	G	T	C	G	G	A	A	A	G	A	G	T	G	C	C	C	T	C	T	C	C	C	A	T	T	G	G	T	C	G	C	G	T	C	A	G	A
SRR1792355_2013_Cattle_US	C	A	T	A	C	G	C	G	G	C	T	G	G	T	C	G	G	A	A	A	G	A	G	T	G	C	C	C	T	C	T	C	C	C	A	T	T	G	G	T	C	G	C	G	T	C	A	G	A
19-0593_BCA_Dairy014	C	A	T	A	C	G	C	G	G	C	T	G	G	T	C	G	G	A	A	A	G	A	G	T	G	C	C	C	T	C	T	C	C	C	A	T	T	G	G	T	C	G	C	G	T	C	A	G	A
18-7552_BCA_Dairy011	C	A	T	A	C	G	C	G	G	C	T	G	G	T	C	G	G	A	A	A	G	A	G	T	G	C	C	C	T	C	T	C	C	C	A	T	T	G	G	T	C	G	C	G	T	C	A	G	A
SRR5657379_2015_Dairy_MX	C	A	T	A	C	G	C	G	G	C	T	G	G	T	C	G	G	A	A	A	G	A	G	T	G	C	C	C	T	C	T	C	C	C	A	T	T	G	G	T	C	G	C	G	T	C	A	G	A
17-10261_BCA_Dairy001	C	A	T	A	C	G	C	G	G	C	T	G	G	T	C	G	G	A	A	A	G	A	G	T	G	C	C	C	T	C	T	C	C	C	A	T	T	G	G	T	C	G	C	G	T	C	A	G	A
18-5517_BCA_Dairy037	C	A	T	A	C	G	C	G	G	C	T	G	G	T	C	G	G	A	A	A	G	A	G	T	G	C	C	C	T	C	T	C	C	C	A	T	T	G	G	T	C	G	C	G	T	C	A	G	A
18-4454_BCA_Dairy039	C	A	T	A	C	G	C	G	G	C	T	G	G	T	C	G	G	A	A	A	G	A	G	T	G	C	C	C	T	C	T	C	C	C	A	T	T	G	G	T	C	G	C	G	T	C	A	G	A
SRR5657425_2016_Cattle_MX	C	A	T	A	C	G	C	G	G	C	T	G	G	T	C	G	G	A	A	A	G	A	G	T	G	C	C	C	T	C	T	C	C	C	A	T	T	G	G	T	C	G	C	G	T	C	A	G	A
18-1350_BCA_Dairy051	C	A	T	A	C	G	C	G	G	C	T	G	G	T	C	G	G	A	A	A	G	A	G	T	G	C	C	C	T	C	T	C	C	C	A	T	T	G	G	T	C	G	C	G	T	C	A	G	A
17-10363_BCA_Dairy037	C	A	T	A	C	G	C	G	G	C	T	G	G	T	C	G	G	A	A	A	G	A	G	T	G	C	C	C	T	C	T	C	C	C	A	T	T	G	G	T	C	G	C	G	T	C	A	G	A
17-6998_BCA_Dairy015	C	A	T	A	C	G	C	G	G	C	T	G	G	T	C	G	G	A	A	A	G	A	G	T	G	C	C	C	T	C	T	C	C	C	A	T	T	G	G	T	C	G	C	G	T	C	A	G	A
16-039203-65B_BCA_Cheese	C	A	T	A	C	G	C	G	G	C	T	G	G	T	C	G	G	A	A	A	G	A	G	T	G	C	C	C	T	C	T	C	C	C	A	T	T	G	G	T	C	G	C	G	T	C	A	G	A
16-9006_BCA_Dairy037	C	A	T	A	C	G	C	G	G	C	T	G	G	T	C	G	G	A	A	A	G	A	G	T	G	C	C	C	T	C	T	C	C	C	A	T	T	G	G	T	C	G	C	G	T	C	A	G	A
18-9151_BCA_Dairy037	C	A	T	A	C	G	C	G	G	C	T	G	G	T	C	G	G	A	A	A	G	A	G	T	G	C	C	C	T	C	T	C	C	C	A	T	T	G	G	T	C	G	C	G	T	C	A	G	A
18-4833_BCA_Dairy029	C	A	T	A	C	G	C	G	G	C	T	G	G	T	C	G	G	A	A	A	G	A	G	T	G	C	C	C	T	C	T	C	C	C	A	T	T	G	G	T	C	G	C	G	T	C	A	G	A
17-6999_BCA_Dairy037	C	A	T	A	C	G	C	G	G	C	T	G	G	T	C	G	G	A	A	A	G	A	G	T	G	C	C	C	T	C	T	C	C	C	A	T	T	G	G	T	C	G	C	G	T	C	A	G	A
18-9048_BCA_Dairy037	C	A	T	A	C	G	C	G	G	C	T	G	G	T	C	G	G	A	A	A	G	A	G	T	G	C	C	C	T	C	T	C	C	C	A	T	T	G	G	T	C	G	C	G	T	C	A	G	A
19-4733_BCA_Queso_Panela	C	A	T	A	C	G	C	G	G	C	T	G	G	T	C	G	G	A	A	A	G	A	G	T	G	C	C	C	T	C	T	C	C	C	A	T	T	G	G	T	C	G	C	G	T	C	A	G	A
18-5520_BCA_Dairy047	C	A	T	A	C	G	C	G	G	C	T	G	G	T	C	G	G	A	A	A	G	A	G	T	G	C	C	C	T	C	T	C	C	C	A	T	T	G	G	T	C	G	C	G	T	C	A	G	A
18-9132_BCA_Dairy001	C	A	T	A	C	G	C	G	G	C	T	G	G	T	C	G	G	A	A	A	G	A	G	T	G	C	C	C	T	C	T	C	C	C	A	T	T	G	G	T	C	G	C	G	T	C	A	G	A
SRR5657362_2015_Cattle_MX	C	A	T	A	C	G	C	G	G	C	T	G	G	T	C	G	G	A	A	A	G	A	G	T	G	C	C	C	T	C	T	C	C	C	A	T	T	G	G	T	C	G	C	G	T	C	A	G	A
16-039203-01A_BCA_Cheese	C	A	T	G	C	G	C	G	G	C	T	G	G	T	C	G	G	A	A	A	G	A	G	T	G	C	C	C	T	C	T	C	C	C	A	T	T	G	G	T	C	G	C	G	T	C	A	G	A
16-039203-03B_BCA_Cheese	C	A	T	-	C	G	C	G	G	C	T	G	G	T	C	G	G	A	A	A	G	A	G	T	G	C	C	C	T	C	T	C	C	C	A	T	T	G	G	T	C	G	C	G	T	C	A	G	A
17-7659_BCA_Dairy034	-	A	T	-	C	G	C	G	G	C	T	G	G	T	C	G	G	A	A	A	G	A	G	T	G	C	C	C	T	C	T	C	C	C	A	T	T	G	G	T	C	G	C	G	T	C	A	G	A
17-7660_BCA_Dairy034	C	A	T	-	C	G	C	G	G	C	T	G	G	T	C	G	G	A	A	A	G	A	G	T	G	C	C	C	T	C	T	C	C	C	A	T	T	G	G	T	C	G	C	G	T	C	A	G	A
SRR1791976_2005_Cheese_MX	C	A	T	-	C	G	C	G	G	C	T	G	G	T	C	G	G	A	A	A	G	A	G	T	G	C	C	C	T	C	T	C	C	C	A	T	T	G	G	T	C	G	C	G	T	C	A	G	A
SRR5657407_2016_Dairy_MX	C	-	-	A	C	G	C	G	G	C	T	G	G	T	C	G	G	A	A	A	G	A	G	T	G	C	C	C	T	C	T	C	C	C	A	T	T	G	G	T	C	G	C	G	T	C	A	G	A
17-5470_BCA_Dairy005	C	A	T	A	C	G	C	G	G	C	T	G	G	T	C	G	G	A	A	A	G	A	G	T	G	C	C	C	T	C	T	C	C	C	A	T	T	G	G	T	C	G	C	G	T	C	A	G	A
17-5765_BCA_Dairy014	C	A	T	A	C	G	C	G	G	C	T	G	G	T	C	G	G	A	A	A	G	A	G	T	G	C	C	C	T	C	T	C	C	C	A	T	T	G	G	T	C	G	C	G	T	C	A	G	A
17-6806_BCA_Dairy014	C	A	T	A	C	G	C	G	G	C	T	G	G	T	C	G	G	A	A	A	G	A	G	T	G	C	C	C	T	C	T	C	C	C	A	T	T	G	G	T	C	G	C	G	T	C	A	G	A
MQ	59	59	59	59	60	59	59	60	59	60	60	59	59	60	60	59	60	59	60	60	60	60	60	59	60	60	60	60	60	60	60	60	60	60	60	60	60	60	60	60	60	60	60	60	60	60	60	60	60
annotations	None, tbd2, BQ2027_MB1297CA	ppe family protein ppe28, PPE28, BQ2027_MB1828	No annotated product	PROBABLE MOLYBDENUM COFACTOR BIOSYNTHESIS PROTEIN A MOAA1, moaA1, BQ2027_MB3136	Protein lysine acetyltransferase Pat (EC, Mycobacterial type, None, BQ2027_MB1025	PROBABLE TRANSPOSASE (FRAGMENT), None, BQ2027_MB1063C	PROBABLE METHYLMALONYL-COA MUTASE LARGE SUBUNIT MUTB (MCM), mutB, BQ2027_MB1530	ppe family protein ppe21, PPE21, BQ2027_MB1575C	No annotated product	PROBABLE GLYCEROL-3-PHOSPHATE DEHYDROGENASE GLPD1, glpD1, BQ2027_MB2273C	No annotated product	gcn5-related n-acetyltransferase, None, BQ2027_MB2797	PROBABLE PYRUVATE CARBOXYLASE PCA (PYRUVIC CARBOXYLASE), pca, BQ2027_MB2991C	POSSIBLE ALKYLDIHYDROXYACETONEPHOSPHATE SYNTHASE AGPS (ALKYL-DHAP SYNTHASE) (ALKYLGLYCERONE-PHOSPHATE SYNTHASE), agpS, BQ2027_MB3134C	POSSIBLE NON-HEME HALOPEROXIDASE HPX, hpx, BQ2027_MB3196C	PROBABLE ATP-DEPENDENT RNA HELICASE RHLE, rhlE, BQ2027_MB3237	POSSIBLE COA-TRANSFERASE (BETA SUBUNIT), None, BQ2027_MB3582	ARYLAMINE N-ACETYLTRANSFERASE NAT (ARYLAMINE ACETYLASE), nat, BQ2027_MB3596C	PROBABLE DIPEPTIDE-TRANSPORT ATP-BINDING PROTEIN ABC TRANSPORTER DPPD, dppD, BQ2027_MB3687C	PROBABLE CONSERVED TRANSMEMBRANE PROTEIN, None, BQ2027_MB3714	probable methanol dehydrogenase transcriptional regulatory protein moxr2, moxR2, BQ2027_MB3717	POSSIBLE OSMOPROTECTANT (GLYCINE BETAINE/CARNITINE/CHOLINE/L-PROLINE) TRANSPORT INTEGRAL MEMBRANE PROTEIN ABC TRANSPORTER PROZ, proZ, BQ2027_MB3782C	UDP-GALACTOPYRANOSE MUTASE GLF (UDP-GALP MUTASE) (NAD+-FLAVIN ADENINE DINUCLEOTIDE-REQUIRING ENZYME), glf, BQ2027_MB3839C	AP endonuclease, family protein 2, None, BQ2027_MB0509	No annotated product	Probable para-aminobenzoate synthase component I PABD, pabB, BQ2027_MB1032C	ribosomal RNA 23S, rrl, BQ2027_RRL	PROBABLE FMU PROTEIN (SUN PROTEIN), fmu, BQ2027_MB1442	PROBABLE TRANSCRIPTIONAL REGULATORY PROTEIN, None, BQ2027_MB1495	PROBABLE MEMBRANE PROTEIN, None, BQ2027_MB1517	PROBABLE CONSERVED ATP-BINDING PROTEIN ABC TRANSPORTER, None, BQ2027_MB1713C	No annotated product	PROBABLE PHOSPHOLIPASE C 4 PLCD, plcD, BQ2027_MB1784C	Probable alcohol dehydrogenase adhA, adhA, BQ2027_MB1893	ATPase, AAA family, None, BQ2027_MB2031C	PROBABLE LIPOPROTEIN LPPP, lppP, BQ2027_MB2357C	PROBABLE CONSERVED TRANSMEMBRANE PROTEIN, None, BQ2027_MB2460C	PROBABLE AMINO ACID DECARBOXYLASE, None, BQ2027_MB2560C	PROBABLE CONSERVED TRANSMEMBRANE PROTEIN, None, BQ2027_MB2565	RIBOSOME RECYCLING FACTOR FRR (RIBOSOME RELEASING FACTOR) (RRF), frr, BQ2027_MB2906C	CONSERVED HYPOTHETICAL PROTEIN, None, BQ2027_MB2934C	PROBABLE THIOESTERASE TESA, tesA, BQ2027_MB2953	trehalose 6-phosphate phosphatase otsb2 (trehalose-phosphatase) (tpp), otsB2, BQ2027_MB3407	ASPARTATE-SEMIALDEHYDE DEHYDROGENASE ASD (ASA DEHYDROGENASE) (ASADH) (ASPARTIC SEMIALDEHYDE DEHYDROGENASE) (L-ASPARTATE-BETA-SEMIALDEHYDE DEHYDROGENASE), asd, BQ2027_MB3735C	POSSIBLE OXIDOREDUCTASE, None, BQ2027_MB0377C	Xanthine and CO dehydrogenases maturation factor, XdhC/CoxF family, None, BQ2027_MB0383C	No annotated product	PROBABLE OXIDOREDUCTASE, None, BQ2027_MB0079C	TRANSMEMBRANE SERINE/THREONINE-PROTEIN KINASE D PKNDb [SECOND PART](PROTEIN KINASE D) (STPK D), pknDb, BQ2027_MB0954C
[truncated: 445 more columns]

## Sheet: Sheet3
NC_002945.4:4219410	NC_002945.4:4311425	NC_002945.4:4321337	NC_002945.4:2310215	NC_002945.4:4311668	NC_002945.4:1082060	NC_002945.4:2179523	NC_002945.4:2433078	NC_002945.4:2434521	NC_002945.4:2503927	NC_002945.4:2900927	NC_002945.4:2940144	NC_002945.4:3005340	NC_002945.4:3058396	NC_002945.4:3391116	NC_002945.4:2322033	NC_002945.4:1002180	NC_002945.4:1108406	NC_002945.4:1353	NC_002945.4:1367004	NC_002945.4:144475	NC_002945.4:1549951	NC_002945.4:167630	NC_002945.4:1810117	NC_002945.4:1843120	NC_002945.4:2046675	NC_002945.4:2175904	NC_002945.4:2340225	NC_002945.4:2366540	NC_002945.4:2456606	NC_002945.4:2607910	NC_002945.4:2831832	NC_002945.4:2960375	NC_002945.4:2961705	NC_002945.4:3220821	NC_002945.4:3288227	NC_002945.4:3307587	NC_002945.4:3392559	NC_002945.4:3480573	NC_002945.4:3649804	NC_002945.4:366621	NC_002945.4:3765477	NC_002945.4:3866248	NC_002945.4:4068843	NC_002945.4:4275898	NC_002945.4:4307467	NC_002945.4:4349282	NC_002945.4:580718	NC_002945.4:746460	NC_002945.4:752326
root	C	T	G	A	C	T	T	A	G	G	T	A	C	C	C	A	A	T	G	G	G	A	G	G	C	C	G	G	G	A	C	G	T	G	T	G	A	T	A	T	C	C	G	C	G	G	T	C	G
SRR1791888_2003_Cattle_US	T	C	A	G	T	A	C	G	A	A	C	G	T	G	-	G	G	C	A	T	C	G	A	A	T	T	A	A	A	C	G	A	C	A	C	T	G	C	C	G	T	T	A	G	A	A	G	G	A
SRR1792117_2008_Cattle_MX	T	C	A	A	T	A	C	G	A	A	C	G	T	G	C	A	A	T	G	G	G	A	G	G	C	C	G	G	G	A	C	G	T	G	T	G	A	T	A	T	C	C	G	C	G	G	T	C	G
SRR1792441_2013_Cattle_MX	T	C	A	A	T	A	C	G	A	A	C	G	T	G	C	A	A	T	G	G	G	A	G	G	C	C	G	G	G	A	C	G	T	G	T	G	A	T	A	T	C	C	G	C	G	G	T	C	G
SRR7240490_2001_Cattle_UNK_US	T	C	A	A	C	T	T	A	G	G	T	A	C	C	C	A	A	T	G	G	G	A	G	G	C	C	G	G	G	A	C	G	T	G	T	G	A	T	A	T	C	C	G	C	G	G	T	C	G
17-4402_BCA_Dairy011	T	C	A	A	C	T	T	A	G	G	T	A	C	C	C	A	A	T	G	G	G	A	G	G	C	C	G	G	G	A	C	G	T	G	T	G	A	T	A	T	C	C	G	C	G	G	T	C	G
18-7716_BCA_Dairy039	T	C	A	A	C	T	T	A	G	G	T	A	C	C	C	A	A	T	G	G	G	A	G	G	C	C	G	G	G	A	C	G	T	G	T	G	A	T	A	T	C	C	G	C	G	G	T	C	G
18-5583_BCA_Dairy045	T	C	A	A	C	T	T	A	G	G	T	A	C	C	C	A	A	T	G	G	G	A	G	G	C	C	G	G	G	A	C	G	T	G	T	G	A	T	A	T	C	C	G	C	G	G	T	C	G
18-1352_BCA_Dairy040	T	C	A	A	C	T	T	A	G	G	T	A	C	C	C	A	A	T	G	G	G	A	G	G	C	C	G	G	G	A	C	G	T	G	T	G	A	T	A	T	C	C	G	C	G	G	T	C	G
SRR5657411_2015_Cattle_MX	T	C	A	A	C	T	T	A	G	G	T	A	C	C	C	A	A	T	G	G	G	A	G	G	C	C	G	G	G	A	C	G	T	G	T	G	A	T	A	T	C	C	G	C	G	G	T	C	G
17-6809_BCA_Dairy024	T	C	A	A	C	T	T	A	G	G	T	A	C	C	C	A	A	T	G	G	G	A	G	G	C	C	G	G	G	A	C	G	T	G	T	G	A	T	A	T	C	C	G	C	G	G	T	C	G
17-6810_BCA_Dairy028	T	C	A	A	C	T	T	A	G	G	T	A	C	C	C	A	A	T	G	G	G	A	G	G	C	C	G	G	G	A	C	G	T	G	T	G	A	T	A	T	C	C	G	C	G	G	T	C	G
SRR5657523_2016_Dairy_MX	T	C	A	A	C	T	T	A	G	G	T	A	C	C	C	A	A	T	G	G	G	A	G	G	C	C	G	G	G	A	C	G	T	G	T	G	A	T	A	T	C	C	G	C	G	G	T	C	G
18-6394_BCA_Dairy025	T	C	G	A	C	T	T	A	G	G	T	A	C	C	C	A	A	T	G	G	G	A	G	G	C	C	G	G	G	A	C	G	T	G	T	G	A	T	A	T	C	C	G	C	G	G	T	C	G
18-6836_BCA_Dairy040	T	C	A	A	C	T	T	A	G	G	T	A	C	C	C	A	A	T	G	G	G	A	G	G	C	C	G	G	G	A	C	G	T	G	T	G	A	T	A	T	C	C	G	C	G	G	T	C	G
18-4615_BCA_Dairy040	T	C	A	A	C	T	T	A	G	G	T	A	C	C	C	A	A	T	G	G	G	A	G	G	C	C	G	G	G	A	C	G	T	G	T	G	A	T	A	T	C	C	G	C	G	G	T	C	G
18-4618_BCA_Dairy025	T	C	A	A	C	T	T	A	G	G	T	A	C	C	C	A	A	T	G	G	G	A	G	G	C	C	G	G	G	A	C	G	T	G	T	G	A	T	A	T	C	C	G	C	G	G	T	C	G
SRR5657371_2015_Cattle_MX	T	C	A	A	C	T	T	A	G	G	T	A	C	C	C	A	A	T	G	G	G	A	G	G	C	C	G	G	G	A	C	G	T	G	T	G	A	T	A	T	C	C	G	C	G	G	T	C	G
18-4564_BCA_Dairy040	T	C	A	A	C	T	T	A	G	G	T	A	C	C	C	A	A	T	G	G	G	A	G	G	C	C	G	G	G	A	C	G	T	G	T	G	A	T	A	T	C	C	G	C	G	G	T	C	G
18-4830_BCA_Dairy025	T	C	A	A	C	T	T	A	G	G	T	A	C	C	C	A	A	T	G	G	G	A	G	G	C	C	G	G	G	A	C	G	T	G	T	G	A	T	A	T	C	C	G	C	G	G	T	C	G
18-9051_BCA_Dairy025	T	C	A	A	C	T	T	A	G	G	T	A	C	C	C	A	A	T	G	G	G	A	G	G	C	C	G	G	G	A	C	G	T	G	T	G	A	T	A	T	C	C	G	C	G	G	T	C	G
18-9152_BCA_Dairy037	T	C	A	A	C	T	T	A	G	G	T	A	C	C	C	A	A	T	G	G	G	A	G	G	C	C	G	G	G	A	C	G	T	G	T	G	A	T	A	T	C	C	G	C	G	G	T	C	G
18-4502_BCA_Dairy004	T	C	A	A	C	T	T	A	G	G	T	A	C	C	C	A	A	T	G	G	G	A	G	G	C	C	G	G	G	A	C	G	T	G	T	G	A	T	A	T	C	C	G	C	G	G	T	C	G
17-10259_BCA_Dairy007	T	C	A	A	C	T	T	A	G	G	T	A	C	C	C	A	A	T	G	G	G	A	G	G	C	C	G	G	G	A	C	G	T	G	T	G	A	T	A	T	C	C	G	C	G	G	T	C	G
17-10258_BCA_Dairy001	T	C	A	A	C	T	T	A	G	G	T	A	C	C	C	A	A	T	G	G	G	A	G	G	C	C	G	G	G	A	C	G	T	G	T	G	A	T	A	T	C	C	G	C	G	G	T	C	G
17-6993_BCA_Dairy001	T	C	A	A	C	T	T	A	G	G	T	A	C	C	C	A	A	T	G	G	G	A	G	G	C	C	G	G	G	A	C	G	T	G	T	G	A	T	A	T	C	C	G	C	G	G	T	C	G
17-6815_BCA_Dairy001	T	C	A	A	C	T	T	A	G	G	T	A	C	C	C	A	A	T	G	G	G	A	G	G	C	C	G	G	G	A	C	G	T	G	T	G	A	T	A	T	C	C	G	C	G	G	T	C	G
18-4458_BCA_Dairy040	T	C	A	A	C	T	T	A	G	G	T	A	C	C	C	A	A	T	G	G	G	A	G	G	C	C	G	G	G	A	C	G	T	G	T	G	A	T	A	T	C	C	G	C	G	G	T	C	G
18-9153_BCA_Dairy001	T	C	A	A	C	T	T	A	G	G	T	A	C	C	C	A	A	T	G	G	G	A	G	G	C	C	G	G	G	A	C	G	T	G	T	G	A	T	A	T	C	C	G	C	G	G	T	C	G
SRR5657508_2015_Dairy_MX	T	C	A	A	C	T	T	A	G	G	T	A	C	C	C	A	A	T	G	G	G	A	G	G	C	C	G	G	G	A	C	G	T	G	T	G	A	T	A	T	C	C	G	C	G	G	T	C	G
18-7551_BCA_Dairy001	-	-	A	-	C	T	T	A	G	G	T	A	C	C	C	A	A	T	G	G	G	A	G	G	C	C	G	G	G	A	C	G	T	G	T	G	A	T	A	T	C	C	G	C	G	G	T	C	G
SRR5657496_2015_Dairy_MX	-	-	A	-	C	T	T	A	G	G	T	A	C	C	C	A	A	T	G	G	G	A	G	G	C	C	G	G	G	A	C	G	T	G	T	G	A	T	A	T	C	C	G	C	G	G	T	C	G
18-5519_BCA_Dairy037	-	-	A	-	C	T	T	A	G	G	T	A	C	C	C	A	A	T	G	G	G	A	G	G	C	C	G	G	G	A	C	G	T	G	T	G	A	T	A	T	C	C	G	C	G	G	T	C	G
16-8923_BCA_Dairy037	-	-	A	-	C	T	T	A	G	G	T	A	C	C	C	A	A	T	G	G	G	A	G	G	C	C	G	G	G	A	C	G	T	G	T	G	A	T	A	T	C	C	G	C	G	G	T	C	G
17-0100_BCA_Dairy006	-	-	A	-	C	T	T	A	G	G	T	A	C	C	C	A	A	T	G	G	G	A	G	G	C	C	G	G	G	A	C	G	T	G	T	G	A	T	A	T	C	C	G	C	G	G	T	C	G
18-3434_BCA_Dairy025	-	-	A	-	C	T	T	A	G	G	T	A	C	C	C	A	A	T	G	G	G	A	G	G	C	C	G	G	G	A	C	G	T	G	T	G	A	T	A	T	C	C	G	C	G	G	T	C	G
18-4619_BCA_Dairy025	-	-	A	-	C	T	T	A	G	G	T	A	C	C	C	A	A	T	G	G	G	A	G	G	C	C	G	G	G	A	C	G	T	G	T	G	A	T	A	T	C	C	G	C	G	G	T	C	G
17-10362_BCA_Dairy025	-	-	A	-	C	T	T	A	G	G	T	A	C	C	C	A	A	T	G	G	G	A	G	G	C	C	G	G	G	A	C	G	T	G	T	G	A	T	A	T	C	C	G	C	G	G	T	C	G
18-6838_BCA_Dairy025	-	-	A	-	C	T	T	A	G	G	T	A	C	C	C	A	A	T	G	G	G	A	G	G	C	C	G	G	G	A	C	G	T	G	T	G	A	T	A	T	C	C	G	C	G	G	T	C	G
18-6839_BCA_Dairy025	-	-	A	-	C	T	T	A	G	G	T	A	C	C	C	A	A	T	G	G	G	A	G	G	C	C	G	G	G	A	C	G	T	G	T	G	A	T	A	T	C	C	G	C	G	G	T	C	G
18-7138_BCA_Dairy025	-	-	A	-	C	T	T	A	G	G	T	A	C	C	C	A	A	T	G	G	G	A	G	G	C	C	G	G	G	A	C	G	T	G	T	G	A	T	A	T	C	C	G	C	G	G	T	C	G
SRR5657502_2015_Cattle_MX	-	-	A	-	C	T	T	A	G	G	T	A	C	C	C	A	A	T	G	G	G	A	G	G	C	C	G	G	G	A	C	G	T	G	T	G	A	T	A	T	C	C	G	C	G	G	T	C	G
18-5518_BCA_Dairy037	-	-	A	-	C	T	T	A	G	G	T	A	C	C	C	A	A	T	G	G	G	A	G	G	C	C	G	G	G	A	C	G	T	G	T	G	A	T	A	T	C	C	G	C	G	G	T	C	G
SRR5657373_2016_Dairy_MX	-	-	A	-	C	T	T	A	G	G	T	A	C	C	C	A	A	T	G	G	G	A	G	G	C	C	G	G	G	A	C	G	T	G	T	G	A	T	A	T	C	C	G	C	G	G	T	C	G
18-7718_BCA_Dairy004	-	-	A	-	C	T	T	A	G	G	T	A	C	C	C	A	A	T	G	G	G	A	G	G	C	C	G	G	G	A	C	G	T	G	T	G	A	T	A	T	C	C	G	C	G	G	T	C	G
18-3068_BCA_Dairy015	-	-	A	-	C	T	T	A	G	G	T	A	C	C	C	A	A	T	G	G	G	A	G	G	C	C	G	G	G	A	C	G	T	G	T	G	A	T	A	T	C	C	G	C	G	G	T	C	G
18-7719_BCA_Dairy004	-	-	A	-	C	T	T	A	G	G	T	A	C	C	C	A	A	T	G	G	G	A	G	G	C	C	G	G	G	A	C	G	T	G	T	G	A	T	A	T	C	C	G	C	G	G	T	C	G
17-7699_BCA_Dairy016	T	C	A	A	C	T	T	A	G	G	T	A	C	C	C	A	A	T	G	G	G	A	G	G	C	C	G	G	G	A	C	G	T	G	T	G	A	T	A	T	C	C	G	C	G	G	T	C	G
17-0098_BCA_Dairy015	T	C	A	A	C	T	T	A	G	G	T	A	C	C	C	A	A	T	G	G	G	A	G	G	C	C	G	G	G	A	C	G	T	G	T	G	A	T	A	T	C	C	G	C	G	G	T	C	G
17-7004_BCA_Dairy027	T	C	A	A	C	T	T	A	G	G	T	A	C	C	C	A	A	T	G	G	G	A	G	G	C	C	G	G	G	A	C	G	T	G	T	G	A	T	A	T	C	C	G	C	G	G	T	C	G
17-7003_BCA_Dairy027	T	C	A	A	C	T	T	A	G	G	T	A	C	C	C	A	A	T	G	G	G	A	G	G	C	C	G	G	G	A	C	G	T	G	T	G	A	T	A	T	C	C	G	C	G	G	T	C	G
17-7005_BCA_Dairy027	T	C	A	A	C	T	T	A	G	G	T	A	C	C	C	A	A	T	G	G	G	A	G	G	C	C	G	G	G	A	C	G	T	G	T	G	A	T	A	T	C	C	G	C	G	G	T	C	G
16-8922_BCA_Dairy037	T	C	A	A	C	T	T	A	G	G	T	A	C	C	C	A	A	T	G	G	G	A	G	G	C	C	G	G	G	A	C	G	T	G	T	G	A	T	A	T	C	C	G	C	G	G	T	C	G
17-6802_BCA_Dairy010	T	C	A	A	C	T	T	A	G	G	T	A	C	C	C	A	A	T	G	G	G	A	G	G	C	C	G	G	G	A	C	G	T	G	T	G	A	T	A	T	C	C	G	C	G	G	T	C	G
18-6994_BCA_Dairy040	T	C	A	A	C	T	T	A	G	G	T	A	C	C	C	A	A	T	G	G	G	A	G	G	C	C	G	G	G	A	C	G	T	G	T	G	A	T	A	T	C	C	G	C	G	G	T	C	G
SRR5657507_2015_Cattle_MX	T	C	A	A	C	T	T	A	G	G	T	A	C	C	C	A	A	T	G	G	G	A	G	G	C	C	G	G	G	A	C	G	T	G	T	G	A	T	A	T	C	C	G	C	G	G	T	C	G
17-5472_BCA_Dairy027	T	C	A	A	C	T	T	A	G	G	T	A	C	C	C	A	A	T	G	G	G	A	G	G	C	C	G	G	G	A	C	G	T	G	T	G	A	T	A	T	C	C	G	C	G	G	T	C	G
17-6804_BCA_Dairy022	T	C	A	A	C	T	T	A	G	G	T	A	C	C	C	A	A	T	G	G	G	A	G	G	C	C	G	G	G	A	C	G	T	G	T	G	A	T	A	T	C	C	G	C	G	G	T	C	G
17-10586_BCA_Dairy031	T	C	A	A	C	T	T	A	G	G	T	A	C	C	C	A	A	T	G	G	G	A	G	G	C	C	G	G	G	A	C	G	T	G	T	G	A	T	A	T	C	C	G	C	G	G	T	C	G
17-10587_BCA_Dairy031	T	C	A	A	C	T	T	A	G	G	T	A	C	C	C	A	A	T	G	G	G	A	G	G	C	C	G	G	G	A	C	G	T	G	T	G	A	T	A	T	C	C	G	C	G	G	T	C	G
17-10585_BCA_Dairy031	T	C	A	A	C	T	T	A	G	G	T	A	C	C	C	A	A	T	G	G	G	A	G	G	C	C	G	G	G	A	C	G	T	G	T	G	A	T	A	T	C	C	G	C	G	G	T	C	G
17-6997_BCA_Dairy015	T	C	A	A	C	T	T	A	G	G	T	A	C	C	C	A	A	T	G	G	G	A	G	G	C	C	G	G	G	A	C	G	T	G	T	G	A	T	A	T	C	C	G	C	G	G	T	C	G
SRR5657431_2016_Cattle_MX	T	C	A	A	C	T	T	A	G	G	T	A	C	C	C	A	A	T	G	G	G	A	G	G	C	C	G	G	G	A	C	G	T	G	T	G	A	T	A	T	C	C	G	C	G	G	T	C	G
15-1607RM_BCA_Human	T	C	A	A	C	T	T	A	G	G	T	A	C	C	C	A	A	T	G	G	G	A	G	G	C	C	G	G	G	A	C	G	T	G	T	G	A	T	A	T	C	C	G	C	G	G	T	C	G
17-4696_BCA_Dairy015	T	C	A	A	C	T	T	A	G	G	T	A	C	C	T	A	A	T	G	G	G	A	G	G	C	C	G	G	G	A	C	G	T	G	T	G	A	T	A	T	C	C	G	C	G	G	T	C	G
17-5210_BCA_Dairy026	T	C	A	A	C	T	T	A	G	G	T	A	C	C	C	A	A	T	G	G	G	A	G	G	C	C	G	G	G	A	C	G	T	G	T	G	A	T	A	T	C	C	G	C	G	G	T	C	G
SRR1791865_2003_Cattle_MX	T	C	A	A	C	T	T	A	G	G	T	A	C	C	C	A	A	T	G	G	G	A	G	G	C	C	G	G	G	A	C	G	T	G	T	G	A	T	A	T	C	C	G	C	G	G	T	C	G
17-0099_BCA_Dairy015	T	C	A	A	C	T	T	A	G	G	T	A	C	C	C	A	A	T	G	G	G	A	G	G	C	C	G	G	G	A	C	G	T	G	T	G	A	T	A	T	C	C	G	C	G	G	T	C	G
18-4616_BCA_Dairy015	T	C	A	A	C	T	T	A	G	G	T	A	C	C	C	A	A	T	G	G	G	A	G	G	C	C	G	G	G	A	C	G	T	G	T	G	A	T	A	T	C	C	G	C	G	G	T	C	G
17-6996_BCA_Dairy015	T	C	A	A	C	T	T	A	G	G	T	A	C	C	C	A	A	T	G	G	G	A	G	G	C	C	G	G	G	A	C	G	T	G	T	G	A	T	A	T	C	C	G	C	G	G	T	C	G
18-4734_BCA_Dairy015	T	C	A	A	C	T	T	A	G	G	T	A	C	C	C	A	A	T	G	G	G	A	G	G	C	C	G	G	G	A	C	G	T	G	T	G	A	T	A	T	C	C	G	C	G	G	T	C	G
18-6397_BCA_Dairy055	T	C	A	A	C	T	T	A	G	G	T	A	C	C	C	A	A	T	G	G	G	A	G	G	C	C	G	G	G	A	C	G	T	G	T	G	A	T	A	T	C	C	G	C	G	G	T	C	G
18-4740_BCA_Dairy055	T	C	A	A	C	T	T	A	G	G	T	A	C	C	C	A	A	T	G	G	G	A	G	G	C	C	G	G	G	A	C	G	T	G	T	G	A	T	A	T	C	C	G	C	G	G	T	C	G
18-3356_BCA_Dairy055	T	C	A	A	C	T	T	A	G	G	T	A	C	C	C	A	A	T	G	G	G	A	G	G	C	C	G	G	G	A	C	G	T	G	T	G	A	T	A	T	C	C	G	C	G	G	T	C	G
17-7651_BCA_Dairy021	T	C	A	A	C	T	T	A	G	G	T	A	C	C	C	A	A	T	G	G	G	A	G	G	C	C	G	G	G	A	C	G	T	G	T	G	A	T	A	T	C	C	G	C	G	G	T	C	G
15-1606RM_BCA_Human	T	C	A	A	C	T	T	A	G	G	T	A	C	C	C	A	A	T	G	G	G	A	G	G	C	C	G	G	G	A	C	G	T	G	T	G	A	T	A	T	C	C	G	C	G	G	T	C	G
18-4500_BCA_Dairy039	T	C	A	A	C	T	T	A	G	G	T	A	C	C	C	A	A	T	G	G	G	A	G	G	C	C	G	G	G	A	C	G	T	G	T	G	A	T	A	T	C	C	G	C	G	G	T	C	G
17-7698_BCA_Dairy016	T	C	A	A	C	T	T	A	G	G	T	A	C	C	C	A	A	T	G	G	G	A	G	G	C	C	G	G	G	A	C	G	T	G	T	G	A	T	A	T	C	C	G	C	G	G	T	C	G
17-6800_BCA_Dairy016	T	C	A	A	C	T	T	A	G	G	T	A	C	C	C	A	A	T	G	G	G	A	G	G	C	C	G	G	G	A	C	G	T	G	T	G	A	T	A	T	C	C	G	C	G	G	T	C	G
17-6807_BCA_Cattle_TB118	T	C	A	A	C	T	T	A	G	G	T	A	C	C	C	A	A	T	G	G	G	A	G	G	C	C	G	G	G	A	C	G	T	G	T	G	A	T	A	T	C	C	G	C	G	G	T	C	G
17-7693_BCA_Dairy016	T	C	A	A	C	T	T	A	G	G	T	A	C	C	C	A	A	T	G	G	G	A	G	G	C	C	G	G	G	A	C	G	T	G	T	G	A	T	A	T	C	C	G	C	G	G	T	C	G
17-5211_BCA_Dairy038	T	C	A	A	C	T	T	A	G	G	T	A	C	C	C	A	A	T	G	G	G	A	G	G	C	C	G	G	G	A	C	G	T	G	T	G	A	T	A	T	C	C	G	C	G	G	T	C	G
18-4986_BCA_Dairy025	T	C	A	A	C	T	T	A	G	G	T	A	C	C	C	A	A	T	G	G	G	A	G	G	C	C	G	G	G	A	C	G	T	G	T	G	A	T	A	T	C	C	G	C	G	G	T	C	G
18-3360_BCA_Dairy003	T	C	A	A	C	T	T	A	G	G	T	A	C	C	C	A	A	T	G	G	G	A	G	G	C	C	G	G	G	A	C	G	T	G	T	G	A	T	A	T	C	C	G	C	G	G	T	C	G
18-4985_BCA_Dairy025	T	C	A	A	C	T	T	A	G	G	T	A	C	C	C	A	A	T	G	G	G	A	G	G	C	C	G	G	G	A	C	G	T	G	T	G	A	T	A	T	C	C	G	C	G	G	T	C	G
16-8929_BCA_Dairy005	T	C	A	A	C	T	T	A	G	G	T	A	C	C	C	A	A	T	G	G	G	A	G	G	C	C	G	G	G	A	C	G	T	G	T	G	A	T	A	T	C	C	G	C	G	G	T	C	G
17-5468_BCA_Dairy005	T	C	A	A	C	T	T	A	G	G	T	A	C	C	C	A	A	T	G	G	G	A	G	G	C	C	G	G	G	A	C	G	T	G	T	G	A	T	A	T	C	C	G	C	G	G	T	C	G
SRR5657467_2015_Cattle_MX	T	C	A	A	C	T	T	A	G	G	T	A	C	C	C	A	A	T	G	G	G	A	G	G	C	C	G	G	G	A	C	G	T	G	T	G	A	T	A	T	C	C	G	C	G	G	T	C	G
18-3362_BCA_Dairy001	T	C	A	A	C	T	T	A	G	G	T	A	C	C	C	A	A	T	G	G	G	A	G	G	C	C	G	G	G	A	C	G	T	G	T	G	A	T	A	T	C	C	G	C	G	G	T	C	G
18-7550_BCA_Dairy001	T	C	A	A	C	T	T	A	G	G	T	A	C	C	C	A	A	T	G	G	G	A	G	G	C	C	G	G	G	A	C	G	T	G	T	G	A	T	A	T	C	C	G	C	G	G	T	C	G
18-4109_BCA_Dairy001	T	C	A	A	C	T	T	A	G	G	T	A	C	C	C	A	A	T	G	G	G	A	G	G	C	C	G	G	G	A	C	G	T	G	T	G	A	T	A	T	C	C	G	C	G	G	T	C	G
18-3969_BCA_Dairy001	T	C	A	A	C	T	T	A	G	G	T	A	C	C	C	A	A	T	G	G	G	A	G	G	C	C	G	G	G	A	C	G	T	G	T	G	A	T	A	T	C	C	G	C	G	G	T	C	G
18-3361_BCA_Dairy015	T	C	A	A	C	T	T	A	G	G	T	A	C	C	C	A	A	T	G	G	G	A	G	G	C	C	G	G	G	A	C	G	T	G	T	G	A	T	A	T	C	C	G	C	G	G	T	C	G
18-6799_BCA_Dairy049	T	C	A	A	C	T	T	A	G	G	T	A	C	C	C	A	A	T	G	G	G	A	G	G	C	C	G	G	G	A	C	G	T	G	T	G	A	T	A	T	C	C	G	C	G	G	T	C	G
18-3363_BCA_Dairy001	T	C	A	A	C	T	T	A	G	G	T	A	C	C	C	A	A	T	G	G	G	A	G	G	C	C	G	G	G	A	C	G	T	G	T	G	A	T	A	T	C	C	G	C	G	G	T	C	G
18-4737_BCA_Dairy001	T	C	A	A	C	T	T	A	G	G	T	A	C	C	C	A	A	T	G	G	G	A	G	G	C	C	G	G	G	A	C	G	T	G	T	G	A	T	A	T	C	C	G	C	G	G	T	C	G
18-3970_BCA_Dairy001	T	C	A	A	C	T	T	A	G	G	T	A	C	C	C	A	A	T	G	G	G	A	G	G	C	C	G	G	G	A	C	G	T	G	T	G	A	T	A	T	C	C	G	C	G	G	T	C	G
SRR5657415_2016_Dairy_MX	T	C	A	A	C	T	T	A	G	G	T	A	C	C	C	A	A	T	G	G	G	A	G	G	C	C	G	G	G	A	C	G	T	G	T	G	A	T	A	T	C	C	G	C	G	G	T	C	G
17-5217_BCA_Dairy005	T	C	A	A	C	T	T	A	G	G	T	A	C	C	C	A	A	T	G	G	G	A	G	G	C	C	G	G	G	A	C	G	T	G	T	G	A	T	A	T	C	C	G	C	G	G	T	C	G
18-3968_BCA_Dairy001	T	C	A	A	C	T	T	A	G	G	T	A	C	C	C	A	A	T	G	G	G	A	G	G	C	C	G	G	G	A	C	G	T	G	T	G	A	T	A	T	C	C	G	C	G	G	T	C	G
18-4459_BCA_Dairy001	T	C	A	A	C	T	T	A	G	G	T	A	C	C	C	A	A	T	G	G	G	A	G	G	C	C	G	G	G	A	C	G	T	G	T	G	A	T	A	T	C	C	G	C	G	G	T	C	G
18-7614_BCA_Dairy025	T	C	A	A	C	T	T	A	G	G	T	A	C	C	C	A	A	T	G	G	G	A	G	G	C	C	G	G	G	A	C	G	T	G	T	G	A	T	A	T	C	C	G	C	G	G	T	C	G
18-6987_BCA_Dairy001	T	C	A	A	C	T	T	A	G	G	T	A	C	C	C	A	A	T	G	G	G	A	G	G	C	C	G	G	G	A	C	G	T	G	T	G	A	T	A	T	C	C	G	C	G	G	T	C	G
17-4399_BCA_Dairy001	T	C	A	A	C	T	T	A	G	G	T	A	C	C	C	A	A	T	G	G	G	A	G	G	C	C	G	G	G	A	C	G	T	G	T	G	A	T	A	T	C	C	G	C	G	G	T	C	G
18-4461_BCA_Dairy001	T	C	A	A	C	T	T	A	G	G	T	A	C	C	C	A	A	T	G	G	G	A	G	G	C	C	G	G	G	A	C	G	T	G	T	G	A	T	A	T	C	C	G	C	G	G	T	C	G
18-9154_BCA_Dairy001	T	C	A	A	C	T	T	A	G	G	T	A	C	C	C	A	A	T	G	G	G	A	G	G	C	C	G	G	G	A	C	G	T	G	T	G	A	T	A	T	C	C	G	C	G	G	T	C	G
18-4989_BCA_Dairy039	T	C	A	A	C	T	T	A	G	G	T	A	C	C	C	A	A	T	G	G	G	A	G	G	C	C	G	G	G	A	C	G	T	G	T	G	A	T	A	T	C	C	G	C	G	G	T	C	G
SRR5657519_2015_Cattle_MX	T	C	A	A	C	T	T	A	G	G	T	A	C	C	C	A	A	T	G	G	G	A	G	G	C	C	G	G	G	A	C	G	T	G	T	G	A	T	A	T	C	C	G	C	G	G	T	C	G
16-9284_BCA_Dairy039	T	C	A	A	C	T	T	A	G	G	T	A	C	C	C	A	A	T	G	G	G	A	G	G	C	C	G	G	G	A	C	G	T	G	T	G	A	T	A	T	C	C	G	C	G	G	T	C	G
18-4987_BCA_Dairy039	T	C	A	A	C	T	T	A	G	G	T	A	C	C	C	A	A	T	G	G	G	A	G	G	C	C	G	G	G	A	C	G	T	G	T	G	A	T	A	T	C	C	G	C	G	G	T	C	G
18-5522_BCA_Dairy044	T	C	A	A	C	T	T	A	G	G	T	A	C	C	C	A	A	T	G	G	G	A	G	G	C	C	G	G	G	A	C	G	T	G	T	G	A	T	A	T	C	C	G	C	G	G	T	C	G
18-7618_BCA_Dairy044	T	C	A	A	C	T	T	A	G	G	T	A	C	C	C	A	A	T	G	G	G	A	G	G	C	C	G	G	G	A	C	G	T	G	T	G	A	T	A	T	C	C	G	C	G	G	T	C	G
SRR5657506_2015_Dairy_MX	T	C	A	A	C	T	T	A	G	G	T	A	C	C	C	A	A	T	G	G	G	A	G	G	C	C	G	G	G	A	C	G	T	G	T	G	A	T	A	T	C	C	G	C	G	G	T	C	G
17-10365_BCA_Dairy037	T	C	A	A	C	T	T	A	G	G	T	A	C	C	C	A	A	T	G	G	G	A	G	G	C	C	G	G	G	A	C	G	T	G	T	G	A	T	A	T	C	C	G	C	G	G	T	C	G
SRR5657403_2016_Cattle_MX	T	C	A	A	C	T	T	A	G	G	T	A	C	C	C	A	A	T	G	G	G	A	G	G	C	C	G	G	G	A	C	G	T	G	T	G	A	T	A	T	C	C	G	C	G	G	T	C	G
SRR5657367_2015_Dairy_MX	T	C	A	A	C	T	T	A	G	G	T	A	C	C	C	A	A	T	G	G	G	A	G	G	C	C	G	G	G	A	C	G	T	G	T	G	A	T	A	T	C	C	G	C	G	G	T	C	G
17-4699_BCA_Dairy033	T	C	A	A	C	T	T	A	G	G	T	A	C	C	C	A	A	T	G	G	G	A	G	G	C	C	G	G	G	A	C	G	T	G	T	G	A	T	A	T	C	C	G	C	G	G	T	C	G
17-0102_BCA_Dairy006	T	C	A	A	C	T	T	A	G	G	T	A	C	C	C	A	A	T	G	G	G	A	G	G	C	C	G	G	G	A	C	G	T	G	T	G	A	T	A	T	C	C	G	C	G	G	T	C	G
17-4702_BCA_Dairy064	T	C	A	A	C	T	T	A	G	G	T	A	C	C	C	A	A	T	G	G	G	A	G	G	C	C	G	G	G	A	C	G	T	G	T	G	A	T	A	T	C	C	G	C	G	G	T	C	G
SRR5657514_2015_Dairy_MX	T	C	A	A	C	T	T	A	G	G	T	A	C	C	C	A	A	T	G	G	G	A	G	G	C	C	G	G	G	A	C	G	T	G	T	G	A	T	A	T	C	C	G	C	G	G	T	C	G
16-9001_BCA_Dairy002	T	C	A	A	C	T	T	A	G	G	T	A	C	C	C	A	A	T	G	G	G	A	G	G	C	C	G	G	G	A	C	G	T	G	T	G	A	T	A	T	C	C	G	C	G	G	T	C	G
16-9004_BCA_Dairy062	T	C	A	A	C	T	T	A	G	G	T	A	C	C	C	A	A	T	G	G	G	A	G	G	C	C	G	G	G	A	C	G	T	G	T	G	A	T	A	T	C	C	G	C	G	G	T	C	G
SRR5657478_2012_Human_MX	T	C	A	A	C	T	T	A	G	G	T	A	C	C	C	A	A	T	G	G	G	A	G	G	C	C	G	G	G	A	C	G	T	G	T	G	A	T	A	T	C	C	G	C	G	G	T	C	G
SRR5657486_2012_Human_MX	T	C	A	A	C	T	T	A	G	G	T	A	C	C	C	A	A	T	G	G	G	A	G	G	C	C	G	G	G	A	C	G	T	G	T	G	A	T	A	T	C	C	G	C	G	G	T	C	G
18-4945_BCA_Queso_Fresco	T	C	A	A	C	T	T	A	G	G	T	A	C	C	C	A	A	T	G	G	G	A	G	G	C	C	G	G	G	A	C	G	T	G	T	G	A	T	A	T	C	C	G	C	G	G	T	C	G
17-10583_BCA_Dairy024	T	C	A	A	C	T	T	A	G	G	T	A	C	C	C	A	A	T	G	G	G	A	G	G	C	C	G	G	G	A	C	G	T	G	T	G	A	T	A	T	C	C	G	C	G	G	T	C	G
18-5525_BCA_Dairy045	T	C	A	A	C	T	T	A	G	G	T	A	C	C	C	A	A	T	G	G	G	A	G	G	C	C	G	G	G	A	C	G	T	G	T	G	A	T	A	T	C	C	G	C	G	G	T	C	G
SRR1792028_2006_Cattle_MX	T	C	A	A	C	T	T	A	G	G	T	A	C	C	C	A	A	T	G	G	G	A	G	G	C	C	G	G	G	A	C	G	T	G	T	G	A	T	A	T	C	C	G	C	G	G	T	C	G
17-4403_BCA_Dairy048	T	C	A	A	C	T	T	A	G	G	T	A	C	C	C	A	A	T	G	G	G	A	G	G	C	C	G	G	G	A	C	G	T	G	T	G	A	T	A	T	C	C	G	C	G	G	T	C	G
18-6594_BCA_Dairy001	T	C	A	A	C	T	T	A	G	G	T	A	C	C	C	A	A	T	G	G	G	A	G	G	C	C	G	G	G	A	C	G	T	G	T	G	A	T	A	T	C	C	G	C	G	G	T	C	G
18-4189_BCA_Dairy001	T	C	A	A	C	T	T	A	G	G	T	A	C	C	C	A	A	T	G	G	G	A	G	G	C	C	G	G	G	A	C	G	T	G	T	G	A	T	A	T	C	C	G	C	G	G	T	C	G
18-4190_BCA_Dairy001	T	C	A	A	C	T	T	A	G	G	T	A	C	C	C	A	A	T	G	G	G	A	G	G	C	C	G	G	G	A	C	G	T	G	T	G	A	T	A	T	C	C	G	C	G	G	T	C	G
18-4191_BCA_Dairy050	T	C	A	A	C	T	T	A	G	G	T	A	C	C	C	A	A	T	G	G	G	A	G	G	C	C	G	G	G	A	C	G	T	G	T	G	A	T	A	T	C	C	G	C	G	G	T	C	G
18-3290_BCA_Dairy050	T	C	A	A	C	T	T	A	G	G	T	A	C	C	C	A	A	T	G	G	G	A	G	G	C	C	G	G	G	A	C	G	T	G	T	G	A	T	A	T	C	C	G	C	G	G	T	C	G
18-4829_BCA_Dairy025	T	C	A	A	C	T	T	A	G	G	T	A	C	C	C	A	A	T	G	G	G	A	G	G	C	C	G	G	G	A	C	G	T	G	T	G	A	T	A	T	C	C	G	C	G	G	T	C	G
18-7139_BCA_Dairy025	T	C	A	A	C	T	T	A	G	G	T	A	C	C	C	A	A	T	G	G	G	A	G	G	C	C	G	G	G	A	C	G	T	G	T	G	A	T	A	T	C	C	G	C	G	G	T	C	G
17-5763_BCA_Dairy023	T	C	A	A	C	T	T	A	G	G	T	A	C	C	C	A	A	T	G	G	G	A	G	G	C	C	G	G	G	A	C	G	T	G	T	G	A	T	A	T	C	C	G	C	G	G	T	C	G
18-3439_BCA_Dairy025	T	C	A	A	C	T	T	A	G	G	T	A	C	C	C	A	A	T	G	G	G	A	G	G	C	C	G	G	G	A	C	G	T	G	T	G	A	T	A	T	C	C	G	C	G	G	T	C	G
19-0590_BCA_Dairy005	T	C	A	A	C	T	T	A	G	G	T	A	C	C	C	A	A	T	G	G	G	A	G	G	C	C	G	G	G	A	C	G	T	G	T	G	A	T	A	T	C	C	G	C	G	G	T	C	G
19-0643_BCA_Dairy014	T	C	A	A	C	T	T	A	G	G	T	A	C	C	C	A	A	T	G	G	G	A	G	G	C	C	G	G	G	A	C	G	T	G	T	G	A	T	A	T	C	C	G	C	G	G	T	C	G
17-0173_BCA_Dairy063	T	C	A	A	C	T	T	A	G	G	T	A	C	C	C	A	A	T	G	G	G	A	G	G	C	C	G	G	G	A	C	G	T	G	T	G	A	T	A	T	C	C	G	C	G	G	T	C	G
18-4563_BCA_Dairy033	T	C	A	A	C	T	T	A	G	G	T	A	C	C	C	A	A	T	G	G	G	A	G	G	C	C	G	G	G	A	C	G	T	G	T	G	A	T	A	T	C	C	G	C	G	G	T	C	G
17-7700_BCA_Dairy020	T	C	A	A	C	T	T	A	G	G	T	A	C	C	C	A	A	T	G	G	G	A	G	G	C	C	G	G	G	A	C	G	T	G	T	G	A	T	A	T	C	C	G	C	G	G	T	C	G
17-6808_BCA_Dairy016	T	C	A	A	C	T	T	A	G	G	T	A	C	C	C	A	A	T	G	G	G	A	G	G	C	C	G	G	G	A	C	G	T	G	T	G	A	T	A	T	C	C	G	C	G	G	T	C	G
SRR5657465_2015_Human_MX	T	C	A	A	C	T	T	A	G	G	T	A	C	C	C	A	A	T	G	G	G	A	G	G	C	C	G	G	G	A	C	G	T	G	T	G	A	T	A	T	C	C	G	C	G	G	T	C	G
15-2201RM_BCA_Human	T	C	A	A	C	T	T	A	G	G	T	A	C	C	C	A	A	T	G	G	G	A	G	G	C	C	G	G	G	A	C	G	T	G	T	G	A	T	A	T	C	C	G	C	G	G	T	C	G
SRR5657422_2016_Dairy_MX	T	C	A	A	C	T	T	A	G	G	T	A	C	C	C	A	A	T	G	G	G	A	G	G	C	C	G	G	G	A	C	G	T	G	T	G	A	T	A	T	C	C	G	C	G	G	T	C	G
SRR5657372_2016_Dairy_MX	T	C	A	A	C	T	T	A	G	G	T	A	C	C	C	A	A	T	G	G	G	A	G	G	C	C	G	G	G	A	C	G	T	G	T	G	A	T	A	T	C	C	G	C	G	G	T	C	G
18-5584_BCA_Dairy045	T	C	A	A	C	T	T	A	G	G	T	A	C	C	C	A	A	T	G	G	G	A	G	G	C	C	G	G	G	A	C	G	T	G	T	G	A	T	A	T	C	C	G	C	G	G	T	C	G
18-5524_BCA_Dairy045	T	C	A	A	C	T	T	A	G	G	T	A	C	C	C	A	A	T	G	G	G	A	G	G	C	C	G	G	G	A	C	G	T	G	T	G	A	T	A	T	C	C	G	C	G	G	T	C	G
15-2178RM_BCA_Human	T	C	A	A	C	T	T	A	G	G	T	A	C	C	C	A	A	T	G	G	G	A	G	G	C	C	G	G	G	A	C	G	T	G	T	G	A	T	A	T	C	C	G	C	G	G	T	C	G
18-4456_BCA_Dairy040	T	C	A	A	C	T	T	A	G	G	T	A	C	C	C	A	A	T	G	G	G	A	G	G	C	C	G	G	G	A	C	G	T	G	T	G	A	T	A	T	C	C	G	C	G	G	T	C	G
18-1354_BCA_Dairy040	T	C	A	A	C	T	T	A	G	G	T	A	C	C	C	A	A	T	G	G	G	A	G	G	C	C	G	G	G	A	C	G	T	G	T	G	A	T	A	T	C	C	G	C	G	G	T	C	G
18-4617_BCA_Dairy015	T	C	A	A	C	T	T	A	G	G	T	A	C	C	C	A	A	T	G	G	G	A	G	G	C	C	G	G	G	A	C	G	T	G	T	G	A	T	A	T	C	C	G	C	G	G	T	C	G
18-6840_BCA_Dairy025	T	C	A	A	C	T	T	A	G	G	T	A	C	C	C	A	A	T	G	G	G	A	G	G	C	C	G	G	G	A	C	G	T	G	T	G	A	T	A	T	C	C	G	C	G	G	T	C	G
SRR5657404_2015_Dairy_MX	T	C	A	A	C	T	T	A	G	G	T	A	C	C	C	A	A	T	G	G	G	A	G	G	C	C	G	G	G	A	C	G	T	G	T	G	A	T	A	T	C	C	G	C	G	G	T	C	G
SRR5657448_2016_Cattle_MX	T	C	A	A	C	T	T	A	G	G	T	A	C	C	C	A	A	T	G	G	G	A	G	G	C	C	G	G	G	A	C	G	T	G	T	G	A	T	A	T	C	C	G	C	G	G	T	C	G
SRR5657449_2016_Cattle_MX	T	C	A	A	C	T	T	A	G	G	T	A	C	C	C	A	A	T	G	G	G	A	G	G	C	C	G	G	G	A	C	G	T	G	T	G	A	T	A	T	C	C	G	C	G	G	T	C	G
SRR5657400_2011_Human_MX	T	C	A	A	C	T	T	A	G	G	T	A	C	C	C	A	A	T	G	G	G	A	G	G	C	C	G	G	G	A	C	G	T	G	T	G	A	T	A	T	C	C	G	C	G	G	T	C	G
SRR5657477_2012_Human_MX	T	C	A	A	C	T	T	A	G	G	T	A	C	C	C	A	A	T	G	G	G	A	G	G	C	C	G	G	G	A	C	G	T	G	T	G	A	T	A	T	C	C	G	C	G	G	T	C	G
18-3359_BCA_Dairy026	T	C	A	A	C	T	T	A	G	G	T	A	C	C	C	A	A	T	G	G	G	A	G	G	C	C	G	G	G	A	C	G	T	G	T	G	A	T	A	T	C	C	G	C	G	G	T	C	G
SRR5657456_2015_Cattle_MX	T	C	A	A	C	T	T	A	G	G	T	A	C	C	C	A	A	T	G	G	G	A	G	G	C	C	G	G	G	A	C	G	T	G	T	G	A	T	A	T	C	C	G	C	G	G	T	C	G
18-4503_BCA_Dairy004	T	C	A	A	C	T	T	A	G	G	T	A	C	C	C	A	A	T	G	G	G	A	G	G	C	C	G	G	G	A	C	G	T	G	T	G	A	T	A	T	C	C	G	C	G	G	T	C	G
SRR5657501_2015_Dairy_MX	T	C	A	A	C	T	T	A	G	G	T	A	C	C	C	A	A	T	G	G	G	A	G	G	C	C	G	G	G	A	C	G	T	G	T	G	A	T	A	T	C	C	G	C	G	G	T	C	G
16-8581_BCA_Dairy004	T	C	A	A	C	T	T	A	G	G	T	A	C	C	C	A	A	T	G	G	G	A	G	G	C	C	G	G	G	A	C	G	T	G	T	G	A	T	A	T	C	C	G	C	G	G	T	C	G
18-5225_BCA_Dairy004	T	C	A	A	C	T	T	A	G	G	T	A	C	C	C	A	A	T	G	G	G	A	G	G	C	C	G	G	G	A	C	G	T	G	T	G	A	T	A	T	C	C	G	C	G	G	T	C	G
18-6597_BCA_Dairy004	T	C	A	A	C	T	T	A	G	G	T	A	C	C	C	A	A	T	G	G	G	A	G	G	C	C	G	G	G	A	C	G	T	G	T	G	A	T	A	T	C	C	G	C	G	G	T	C	G
17-5475_BCA_Dairy004	T	C	A	A	C	T	T	A	G	G	T	A	C	C	C	A	A	T	G	G	G	A	G	G	C	C	G	G	G	A	C	G	T	G	T	G	A	T	A	T	C	C	G	C	G	G	T	C	G
SRR1791912_2004_Cattle_MX	T	C	A	A	C	T	T	A	G	G	T	A	C	C	C	A	A	T	G	G	G	A	G	G	C	C	G	G	G	A	C	G	T	G	T	G	A	T	A	T	C	C	G	C	G	G	T	C	G
17-7653_BCA_Dairy033	T	C	A	A	C	T	T	A	G	G	T	A	C	C	C	A	A	T	G	G	G	A	G	G	C	C	G	G	G	A	C	G	T	G	T	G	A	T	A	T	C	C	G	C	G	G	T	C	G
17-10590_BCA_Dairy023	T	C	A	A	C	T	T	A	G	G	T	A	C	C	C	A	A	T	G	G	G	A	G	G	C	C	G	G	G	A	C	G	T	G	T	G	A	T	A	T	C	C	G	C	G	G	T	C	G
17-5762_BCA_Dairy023	T	C	A	A	C	T	T	A	G	G	T	A	C	C	C	A	A	T	G	G	G	A	G	G	C	C	G	G	G	A	C	G	T	G	T	G	A	T	A	T	C	C	G	C	G	G	T	C	G
MQ	59	59	59	60	60	60	60	60	60	60	60	59	60	60	60	60	60	60	60	60	60	60	60	60	60	60	59	60	60	60	60	60	60	60	60	60	59	60	60	60	60	60	60	60	60	60	60	60	60
annotations	esx conserved component eccd2. esx-2 type vii secretion system protein. probable transmembrane protein., eccd2, BQ2027_MB3917C	No annotated product	precorrin-3b synthase cobg, cobG, BQ2027_MB2090	esx conserved component eccd2. esx-2 type vii secretion system protein. probable transmembrane protein., eccd2, BQ2027_MB3917C	PROBABLE CONSERVED INTEGRAL MEMBRANE PROTEIN, None, BQ2027_MB0995	PROBABLE THIOL PEROXIDASE TPX, tpx, BQ2027_MB1967	Probable long-chain-fatty-acid-CoA ligase fadD15 (FATTY-ACID-CoA SYNTHETASE) (FATTY-ACID-CoA SYNTHASE), fadD15, BQ2027_MB2210	mannosyltransferase pimb, pimb, BQ2027_MB2211C	3-OXOACYL-[ACYL-CARRIER PROTEIN] SYNTHASE 2 KASB (BETA-KETOACYL-ACP SYNTHASE) (KAS I), kasB, BQ2027_MB2270	probable spermidine synthase spee (putrescine aminopropyltransferase) (aminopropyltransferase) (spdsy), speE, BQ2027_MB2632	PROBABLE ARSENIC-TRANSPORT INTEGRAL MEMBRANE PROTEIN ARSC, arsC, BQ2027_MB2676	conserved alanine and arginine rich protein, None, BQ2027_MB2750	PROBABLE TRANSCRIPTIONAL REPRESSOR SIRR, sirR, BQ2027_MB2811	PROBABLE CONSERVED INTEGRAL MEMBRANE PROTEIN, None, BQ2027_MB3091C	CONSERVED HYPOTHETICAL PROTEIN, None, BQ2027_MB2105	PROBABLE OXIDOREDUCTASE, None, BQ2027_MB0921C	Heat shock protein 22.5 (Hsp22.5), None, BQ2027_MB1017C	CHROMOSOMAL REPLICATION INITIATOR PROTEIN DNAA, dnaA, BQ2027_MB0001	anti-sigma factor rsea, rsea, BQ2027_MB1254	PROBABLE FATTY-ACID-COA LIGASE FADD7 (FATTY-ACID-COA SYNTHETASE) (FATTY-ACID-COA SYNTHASE), fadD7, BQ2027_MB0123	YcaO-like protein, None, BQ2027_MB1410	Ketosteroid isomerase-related protein, None, BQ2027_MB0146C	PROBABLE 'COMPONENT LINKED WITH THE ASSEMBLY OF CYTOCHROME' TRANSPORT TRANSMEMBRANE ATP-BINDING PROTEIN ABC TRANSPORTER CYDC, cydC, BQ2027_MB1646C	50S ribosomal protein L20 rplT, rplT, BQ2027_MB1670	PPE FAMILY PROTEIN [FIRST PART], PPE33a, BQ2027_MB1838	CONSERVED HYPOTHETICAL PROTEIN, None, BQ2027_MB1962	proteasome accessory factor c pafc, pafc, BQ2027_MB2122C	ppe family protein ppe37, PPE37, BQ2027_MB2147	Probable cobalamin 5'-phosphate synthase CobS, cobS, BQ2027_MB2231	putative esat-6 like protein esxo (esat-6 like protein 6), esxO, BQ2027_MB2375C	PROBABLE CONSERVED TRANSMEMBRANE PROTEIN, None, BQ2027_MB2565	PROBABLE 1-DEOXY-D-XYLULOSE 5-PHOSPHATE SYNTHASE DXS1 (1-DEOXYXYLULOSE-5-PHOSPHATE SYNTHASE) (DXP SYNTHASE) (DXPS), dxs1, BQ2027_MB2701C	PROBABLE ARSENIC-TRANSPORT INTEGRAL MEMBRANE PROTEIN ARSA, arsA, BQ2027_MB2703	PHENOLPTHIOCEROL SYNTHESIS TYPE-I POLYKETIDE SYNTHASE PPSC, ppsC, BQ2027_MB2958	POSSIBLE CONSERVED MEMBRANE OR EXPORTED PROTEIN, None, BQ2027_MB2997C	PROBABLE TRANSCRIPTIONAL REGULATORY PROTEIN, None, BQ2027_MB3013	CONSERVED HYPOTHETICAL PROTEIN, None, BQ2027_MB3094	PROBABLE NADH DEHYDROGENASE I (CHAIN I) NUOI (NADH-UBIQUINONE OXIDOREDUCTASE CHAIN I), nuoI, BQ2027_MB3177	nad(p)h quinone reductase lpda, lpdA, BQ2027_MB3331C	PROBABLE DEHYDROGENASE/REDUCTASE, None, BQ2027_MB0311	PROBABLE NUCLEOSIDE HYDROLASE IUNH (PURINE NUCLEOSIDASE), iunH, BQ2027_MB3425	MCE-FAMILY PROTEIN MCE4C, mce4C, BQ2027_MB3527C	No annotated product	probable ferredoxin-dependent glutamate synthase [nadph] (large subunit) gltb (l-glutamate synthase) (l-glutamate synthetase) (nadh-glutamate synthase) (glutamate synthase (nadh))(nadph-gogat), gltB, BQ2027_MB3889C	esx conserved component ecca2. esx-2 type vii secretion system protein. probable cbxx/cfqx family protein., ecca2, BQ2027_MB3914C	50S RIBOSOMAL PROTEIN L34 RPMH, rpmH, BQ2027_MB3955C	PUTATIVE TWO COMPONENT SENSOR HISTIDINE KINASE SENX3, senX3, BQ2027_MB0500	ALPHA-MANNOSIDASE, None, BQ2027_MB0667	PROBABLE DIOXYGENASE, None, BQ2027_MB0673
[truncated: 1,314 more columns]

## Sheet: Sheet4
NC_002945.4:57046	NC_002945.4:2532958	NC_002945.4:1024018	NC_002945.4:1163931	NC_002945.4:1226256	NC_002945.4:1275444	NC_002945.4:1322799	NC_002945.4:1326696	NC_002945.4:1376592	NC_002945.4:1402582	NC_002945.4:1527761	NC_002945.4:1755205	NC_002945.4:1969471	NC_002945.4:2120477	NC_002945.4:2177910	NC_002945.4:2461652	NC_002945.4:2462995	NC_002945.4:2659754	NC_002945.4:2670396	NC_002945.4:2713849	NC_002945.4:2758241	NC_002945.4:3396296	NC_002945.4:3398795	NC_002945.4:3598496	NC_002945.4:3685530	NC_002945.4:370891	NC_002945.4:3720983	NC_002945.4:3749952	NC_002945.4:3798576	NC_002945.4:3822054	NC_002945.4:3911251	NC_002945.4:3911835	NC_002945.4:4124546	NC_002945.4:4152115	NC_002945.4:4180417	NC_002945.4:4245076	NC_002945.4:460745	NC_002945.4:561070	NC_002945.4:734249	NC_002945.4:854278	NC_002945.4:978094	NC_002945.4:1057062	NC_002945.4:1079614	NC_002945.4:2204748	NC_002945.4:2450492	NC_002945.4:3122276	NC_002945.4:32927	NC_002945.4:3612617	NC_002945.4:3612618	NC_002945.4:3624624
root	G	C	G	A	T	T	G	G	G	C	G	A	G	G	A	T	G	G	C	G	G	A	A	C	C	C	C	C	A	G	G	T	G	C	T	C	C	C	G	A	G	G	G	G	G	C	G	G	C
SRR1791937_2005_Cattle_MX	A	T	T	G	C	C	A	C	A	T	A	C	A	A	G	G	A	A	T	C	A	G	G	A	G	T	G	T	G	C	A	C	A	T	C	T	A	T	A	C	G	G	G	G	G	C	G	G	C
SRR1791970_2005_Cattle_MX	-	C	G	A	T	T	G	G	G	C	G	A	G	G	A	T	G	G	C	G	G	A	A	C	C	C	C	C	A	G	G	T	G	C	T	C	C	C	G	A	A	A	A	A	A	T	A	A	T
18-6993_BCA_Dairy023	-	C	G	A	T	T	G	G	G	C	G	A	G	G	A	T	G	G	C	G	G	A	A	C	C	C	C	C	A	G	G	T	G	C	T	C	C	C	G	A	A	A	A	A	A	T	A	A	T
18-6992_BCA_Dairy023	-	C	G	A	T	T	G	G	G	C	G	A	G	G	A	T	G	G	C	G	G	A	A	C	C	C	C	C	A	G	G	T	G	C	T	C	C	C	G	A	A	A	A	A	A	T	A	A	T
SRR1791737_2001_Cattle_MX	-	C	G	A	T	T	G	G	G	C	G	A	G	G	A	T	G	G	C	G	G	A	A	C	C	C	C	C	A	G	G	T	G	C	T	C	C	C	G	A	A	A	A	A	A	T	A	A	T
SRR1792078_2007_Cattle_MX	-	C	G	A	T	T	G	G	G	C	G	A	G	G	A	T	G	G	C	G	G	A	A	C	C	C	C	C	A	G	G	T	G	C	T	C	C	C	G	A	A	A	A	A	A	T	A	A	T
MQ	60	60	60	60	60	60	60	60	60	60	60	60	60	60	60	60	60	60	60	60	60	60	60	60	60	60	60	60	59	60	60	60	60	60	60	60	60	60	60	60	59	59	60	60	60	60	60	60	59
annotations	Possible glycerolphosphodiesterase, None, BQ2027_MB2300C	POSSIBLE GLYCINE BETAINE TRANSPORT INTEGRAL MEMBRANE PROTEIN BETP, betP, BQ2027_MB0941	No annotated product	POSSIBLE GLYCOSYL HYDROLASE, None, BQ2027_MB1126	probable conserved transmembrane transport protein mmpl13b, mmpL13, BQ2027_MB1177	PROBABLE CONSERVED TRANSMEMBRANE TRANSPORT PROTEIN MMPL10, mmpL10, BQ2027_MB1215	POSSIBLE EXPORTED PROTEIN, None, BQ2027_MB1216C	Mg/Co/Ni transporter MgtE, CBS domain-containing, None, BQ2027_MB1264C	PROBABLE COLD-SHOCK DEAD-BOX PROTEIN A HOMOLOG DEAD (ATP-dependent RNA helicase deaD homolog), deaD, BQ2027_MB1285	Sensory box/GGDEF family protein, None, BQ2027_MB1392C	Probable threonine dehydratase ilvA, ilvA, BQ2027_MB1585	PROBABLE OXIDOREDUCTASE, None, BQ2027_MB1780	No annotated product	CONSERVED HYPOTHETICAL PROTEIN, None, BQ2027_MB1964C	adenylyl cyclase (atp pyrophosphate-lyase) (adenylate cyclase), None, BQ2027_MB2235	Probable aminopeptidase PepB, pepB, BQ2027_MB2236	ferrochelatase che1, che1, BQ2027_MB2414	HYPOTHETICAL PROTEIN, None, BQ2027_MB2423	PROBABLE C4-DICARBOXYLATE-TRANSPORT TRANSMEMBRANE PROTEIN DCTA, dctA, BQ2027_MB2470	PROBABLE GLYCEROL-3-PHOSPHATE ACYLTRANSFERASE PLSB2 (GPAT), plsB2, BQ2027_MB2507C	CONSERVED HYPOTHETICAL PROTEIN, None, BQ2027_MB3098	CONSERVED 13E12 REPEAT FAMILY PROTEIN, None, BQ2027_MB3101	CONSERVED HYPOTHETICAL PROTEIN, None, BQ2027_MB3287	Predicted hydrolases or acyltransferases (alpha/beta hydrolase superfamily), None, BQ2027_MB3370	ppe family protein ppe6, PPE6, BQ2027_MB0313C	PPE FAMILY PROTEIN [SECOND PART], PPE56b, BQ2027_MB3384C	halimadienyl diphosphate synthase, None, BQ2027_MB3411C	No annotated product	probable membrane-anchored mycosin mycp4 (serine protease) (subtilisin-like protease) (subtilase-like) (mycosin-4), mycp4, BQ2027_MB3479	HYPOTHETICAL PROTEIN, None, BQ2027_MB3557	No annotated product	possible atp-dependent dna ligase ligc (polydeoxyribonucleotide synthase [atp]) (polynucleotide ligase [atp]) (sealase) (dna repair protein) (dna joinase), ligC, BQ2027_MB3758	probable two component transcriptional regulatory protein tcrx, tcrx, BQ2027_MB3791C	arabinofuranosyltransferase afta, afta, BQ2027_MB3821	probable dehydrogenase, None, BQ2027_MB3859C	PROBABLE ENDOPEPTIDASE ATP BINDING PROTEIN (CHAIN B) CLPB (CLPB PROTEIN) (HEAT SHOCK PROTEIN F84.1), clpB, BQ2027_MB0391C	possible mycolic acid synthase umaa, umaA1, BQ2027_MB0478	(3r)-hydroxyacyl-acp dehydratase subunit hadc, hadC, BQ2027_MB0656	POSSIBLE TWO COMPONENT SYSTEM RESPONSE TRANSCRIPTIONAL POSITIVE REGULATOR PHOP, phoP, BQ2027_MB0780	ppe family protein ppe13, PPE13, BQ2027_MB0902C	PROBABLE GLUCOSE-6-PHOSPHATE ISOMERASE PGI (GPI) (PHOSPHOGLUCOSE ISOMERASE) (PHOSPHOHEXOSE ISOMERASE) (PHI), pgi, BQ2027_MB0971C	PROBABLE METAL CATION TRANSPORTER P-TYPE ATPASE CTPV, ctpV, BQ2027_MB0994	SAM-dependent methyltransferases, None, BQ2027_MB2000	Probable asparagine synthetase AsnB, asnB, BQ2027_MB2224	PROBABLE MALATE:QUINONE OXIDOREDUCTASE MQO (MALATE DEHYDROGENASE [ACCEPTOR]), mqo, BQ2027_MB2877C	Vegetative cell wall protein gp1 precursor, None, BQ2027_MB0030	L-carnitine dehydratase/bile acid-inducible protein F, None, BQ2027_MB3300	L-carnitine dehydratase/bile acid-inducible protein F, None, BQ2027_MB3300	PROBABLE THIOSULFATE SULFURTRANSFERASE SSEA (RHODANESE) (THIOSULFATE CYANIDE TRANSSULFURASE) (THIOSULFATE THIOTRANSFERASE), sseA, BQ2027_MB3311
[truncated: 96 more columns]

## Sheet: Sheet5
NC_002945.4:1254487	NC_002945.4:1014865	NC_002945.4:1049067	NC_002945.4:1226158	NC_002945.4:1227366	NC_002945.4:1331111	NC_002945.4:1356599	NC_002945.4:1408628	NC_002945.4:1415957	NC_002945.4:1419813	NC_002945.4:1486755	NC_002945.4:1519912	NC_002945.4:1531587	NC_002945.4:1542880	NC_002945.4:1631070	NC_002945.4:1704546	NC_002945.4:1710839	NC_002945.4:1712290	NC_002945.4:1754319	NC_002945.4:1811765	NC_002945.4:2127380	NC_002945.4:2140575	NC_002945.4:2209148	NC_002945.4:2209149	NC_002945.4:2224978	NC_002945.4:229886	NC_002945.4:2369298	NC_002945.4:2458822	NC_002945.4:2482834	NC_002945.4:2489597	NC_002945.4:2575902	NC_002945.4:2692326	NC_002945.4:2792203	NC_002945.4:2794171	NC_002945.4:282212	NC_002945.4:2822573	NC_002945.4:2825266	NC_002945.4:2883245	NC_002945.4:288998	NC_002945.4:2907375	NC_002945.4:2913048	NC_002945.4:3080211	NC_002945.4:3125188	NC_002945.4:3139709	NC_002945.4:315564	NC_002945.4:3163462	NC_002945.4:3178302	NC_002945.4:3218347	NC_002945.4:3284454	NC_002945.4:3292490
root	G	G	G	C	C	G	G	T	C	C	A	G	C	G	C	A	G	G	G	C	C	T	C	A	G	T	C	G	T	G	A	G	A	C	C	A	T	G	T	C	A	G	C	A	G	C	G	G	C
SRR7240203_1991_Primate_UNK_US	A	T	T	T	T	A	A	C	T	T	G	T	T	A	T	G	T	C	A	G	G	C	A	G	T	C	T	A	C	A	G	C	G	T	T	G	C	A	C	T	G	A	T	G	A	T	A	A	A
SRR1791841_2002_Cattle_US	A	T	T	T	T	A	A	C	T	T	G	T	T	A	T	G	T	C	A	G	G	C	A	G	T	C	T	A	C	A	G	C	G	T	T	G	C	A	C	T	G	A	T	G	A	T	A	A	A
SRR7240359_2005_Cattle_US	A	T	T	T	T	A	A	C	T	T	G	T	T	A	T	G	T	C	A	G	G	C	A	G	T	C	T	A	C	A	G	C	G	T	T	G	C	A	C	T	G	A	T	G	A	T	A	A	A
SRR1792449_2013_Cattle_MX	A	T	T	T	T	A	A	C	T	T	G	T	T	A	T	G	T	C	A	G	G	C	A	G	T	C	T	A	C	A	G	C	G	T	T	G	C	A	C	T	G	A	T	G	A	T	A	A	A
SRR1791891_2003_Cattle_MX	A	T	T	T	T	A	A	C	T	T	G	T	T	A	T	G	T	C	A	G	G	C	A	G	T	C	T	A	C	A	G	C	G	T	T	G	C	A	C	T	G	A	T	G	A	T	A	A	A
SRR7236378_2009_Dairy_MX	A	T	T	T	T	A	A	C	T	T	G	T	T	A	T	G	T	C	A	G	G	C	A	G	T	C	T	A	C	A	G	C	G	T	T	G	C	A	C	T	G	A	T	G	A	T	A	A	A
SRR7240342_2002_Cattle_MX	A	T	T	T	T	A	A	C	T	T	G	T	T	A	T	G	T	C	A	G	G	C	A	G	T	C	T	A	C	A	G	C	G	T	T	G	C	A	C	T	G	A	T	G	A	T	A	A	A
SRR7236129_2010_Dairy_MX	A	T	T	T	T	A	A	C	T	T	G	T	T	A	T	G	T	C	A	G	G	C	A	G	T	C	T	A	C	A	G	C	G	T	T	G	C	A	C	T	G	A	T	G	A	T	A	A	A
18-7608_BCA_Dairy039	G	G	G	C	C	G	G	T	C	C	A	G	C	G	C	A	G	G	G	C	C	T	C	A	G	T	C	G	T	G	A	G	A	C	C	A	T	G	T	C	A	G	C	A	G	C	G	G	C
18-7611_BCA_Dairy020	G	G	G	C	C	G	G	T	C	C	A	G	C	G	C	A	G	G	G	C	C	T	C	A	G	T	C	G	T	G	A	G	A	C	C	A	T	G	T	C	A	G	C	A	G	C	G	G	C
18-7612_BCA_Dairy020	G	G	G	C	C	G	G	T	C	C	A	G	C	G	C	A	G	G	G	C	C	T	C	A	G	T	C	G	T	G	A	G	A	C	C	A	T	G	T	C	A	G	C	A	G	C	G	G	C
17-8207_BCA_Queso_Fresco	G	G	G	C	C	G	G	T	C	C	A	G	C	G	C	A	G	G	G	C	C	T	C	A	G	T	C	G	T	G	A	G	A	C	C	A	T	G	T	C	A	G	C	A	G	C	G	G	C
SRR5657513_2016_Dairy_MX	G	G	G	C	C	G	G	T	C	C	A	G	C	G	C	A	G	G	G	C	C	T	C	A	G	T	C	G	T	G	A	G	A	C	C	A	T	G	T	C	A	G	C	A	G	C	G	G	C
SRR7240357_2003_Cattle_US	G	G	G	C	C	G	G	T	C	C	A	G	C	G	C	A	G	G	G	C	C	T	C	A	G	T	C	G	T	G	A	G	A	C	C	A	T	G	T	C	A	G	C	A	G	C	G	G	C
18-7607_BCA_Dairy039	G	G	G	C	C	G	G	T	C	C	A	G	C	G	C	A	G	G	G	C	C	T	C	A	G	T	C	G	T	G	A	G	A	C	C	A	T	G	T	C	A	G	C	A	G	C	G	G	C
SRR7240402_1995_Cattle_UNK_US	G	G	G	C	C	G	G	T	C	C	A	G	C	G	C	A	G	G	G	C	C	T	C	A	G	T	C	G	T	G	A	G	A	C	C	A	T	G	T	C	A	G	C	A	G	C	G	G	C
MQ	60	59	59	60	60	60	59	60	60	59	60	59	60	59	59	60	60	59	59	60	60	60	60	59	60	59	60	59	60	59	60	59	60	60	60	59	60	60	60	60	60	60	60	60	60	60	60	59	60
annotations	No annotated product	POSSIBLE BIFUNCTIONAL ENZYME: 2-HYDROXYHEPTA-2,4-DIENE-1,7-DIOATE ISOMERASE (HHDD ISOMERASE) + CYCLASE/DEHYDRASE, None, BQ2027_MB0964	POSSIBLE GLYCOSYL HYDROLASE, None, BQ2027_MB1126	PROBABLE MEMBRANE GLYCINE AND PROLINE RICH PROTEIN, None, BQ2027_MB1127C	PROBABLE PYRROLINE-5-CARBOXYLATE DEHYDROGENASE ROCA, rocA, BQ2027_MB1219	putative glycosyl transferase glga, glga, BQ2027_MB1244C	HYPOTHETICAL HIT-LIKE PROTEIN, None, BQ2027_MB1293C	None, tbd2, BQ2027_MB1297CA	PROBABLE TRANSCRIPTIONAL REGULATORY PROTEIN EMBR, embR, BQ2027_MB1298C	Endonuclease NucS, nucS, BQ2027_MB1355	No annotated product	PROBABLE TRANSCRIPTIONAL REGULATORY PROTEIN, None, BQ2027_MB1393	Beta-lactamase class C-like and penicillin binding proteins (PBPs) superfamily, None, BQ2027_MB1402C	No annotated product	PROBABLE CONSERVED TRANSMEMBRANE TRANSPORT PROTEIN MMPL12, mmpL12, BQ2027_MB1549C	Probable polyketide synthase pks5, pks5, BQ2027_MB1554C	Probable polyketide synthase pks5, pks5, BQ2027_MB1554C	Probable threonine dehydratase ilvA, ilvA, BQ2027_MB1585	PROBABLE 'COMPONENT LINKED WITH THE ASSEMBLY OF CYTOCHROME' TRANSPORT TRANSMEMBRANE ATP-BINDING PROTEIN ABC TRANSPORTER CYDD, cydD, BQ2027_MB1647C	PROBABLE SHORT-CHAIN TYPE DEHYDROGENASE/REDUCTASE, None, BQ2027_MB1914C	POSSIBLE LIPOPROTEIN LPPD, lppD, BQ2027_MB1934C	possible toxin vapc36. contains pin domain., vapc36, BQ2027_MB2004C	possible toxin vapc36. contains pin domain., vapc36, BQ2027_MB2004C	PROBABLE METAL CATION TRANSPORTER P-TYPE ATPASE A CTPF, ctpF, BQ2027_MB2020	probable transmembrane multidrug efflux pump, None, BQ2027_MB0200	5-methyltetrahydrofolate--homocystein methyltransferase meth (methionine synthase, vitamin-b12 dependent isozyme) (ms), metH, BQ2027_MB2148C	branched-chain amino acid transaminase ilve, ilvE, BQ2027_MB2233C	CHAD domain containing protein, None, BQ2027_MB2250	Possible toxin VapC16, vapC16, BQ2027_MB2256A	PROBABLE CATIONIC AMINO ACID TRANSPORT INTEGRAL MEMBRANE PROTEIN ROCE, rocE, BQ2027_MB2347C	SAM-dependent methyltransferase, None, BQ2027_MB2446	PROBABLE FATTY-ACID-COA LIGASE FADD35 (FATTY-ACID-COA SYNTHETASE) (FATTY-ACID-COA SYNTHASE), fadD35, BQ2027_MB2533C	POSSIBLE CONSERVED PROLINE RICH MEMBRANE PROTEIN, None, BQ2027_MB2535	possible arabinofuranosyltransferase aftd, aftd, BQ2027_MB0241C	possible toxin vapc17, vapc17, BQ2027_MB2556	ERCC4-type nuclease, None, BQ2027_MB2558	POSSIBLE CONSERVED LIPOPROTEIN, None, BQ2027_MB2616C	PROBABLE 3-OXOACYL-[ACYL-CARRIER PROTEIN] REDUCTASE FABG4 (3-KETOACYL-ACYL CARRIER PROTEIN REDUCTASE), fabG4, BQ2027_MB0248C	ppe family protein ppe42, PPE42, BQ2027_MB2640	FIG049476: HIT family protein, None, BQ2027_MB2645C	No annotated product	Lysophospholipase (EC, None, BQ2027_MB2879	gcn5-related n-acetyltransferase, None, BQ2027_MB2892C	PROBABLE PERIPLASMIC IRON-TRANSPORT LIPOPROTEIN, None, BQ2027_MB0271C	POSSIBLE OXIDOREDUCTASE, None, BQ2027_MB2917	30s ribosomal protein s16 rpsp, rpsP, BQ2027_MB2933C	PHENOLPTHIOCEROL SYNTHESIS TYPE-I POLYKETIDE SYNTHASE PPSC, ppsC, BQ2027_MB2958	PROBABLE CONSERVED INTEGRAL MEMBRANE PROTEIN, None, BQ2027_MB2992C	Dihydroxyacetone kinase-like protein, phosphatase domain / Dihydroxyacetone kinase-like protein, kinase domain, None, BQ2027_MB2999C
[truncated: 504 more columns]

## Sheet: Sheet6
NC_002945.4:1945505	NC_002945.4:4311425	NC_002945.4:3439578	NC_002945.4:1141620	NC_002945.4:1766181	NC_002945.4:1050352	NC_002945.4:1103907	NC_002945.4:11664	NC_002945.4:1233944	NC_002945.4:1350377	NC_002945.4:137685	NC_002945.4:1429459	NC_002945.4:1693888	NC_002945.4:1734976	NC_002945.4:1810719	NC_002945.4:188564	NC_002945.4:2032188	NC_002945.4:2183054	NC_002945.4:2211570	NC_002945.4:2230062	NC_002945.4:2304995	NC_002945.4:2419684	NC_002945.4:243076	NC_002945.4:246989	NC_002945.4:264431	NC_002945.4:2652899	NC_002945.4:2720787	NC_002945.4:2943025	NC_002945.4:3038363	NC_002945.4:3044535	NC_002945.4:3107392	NC_002945.4:3118918	NC_002945.4:3235775	NC_002945.4:330401	NC_002945.4:3683713	NC_002945.4:4013501	NC_002945.4:4120331	NC_002945.4:4346482	NC_002945.4:435936	NC_002945.4:628523	NC_002945.4:654491	NC_002945.4:759871	NC_002945.4:762524	NC_002945.4:870213	NC_002945.4:939669	NC_002945.4:98221	NC_002945.4:3080843	NC_002945.4:1030427	NC_002945.4:1573124	NC_002945.4:2292225
root	C	G	A	C	C	G	C	G	C	C	C	C	T	C	C	G	G	G	T	G	G	T	T	T	C	C	C	A	A	C	T	T	C	G	T	A	C	A	T	C	G	C	C	G	G	T	G	A	G
SRR1791702_2000_Cattle_MX	T	A	G	A	T	A	T	A	A	T	T	T	C	T	A	T	A	A	C	A	A	A	C	C	T	G	A	C	G	T	C	C	T	C	A	C	T	C	C	T	C	T	T	A	A	T	G	A	G
SRR7240204_1992_Cattle_UNK_US	T	A	G	A	C	G	C	G	C	C	C	C	T	C	C	G	G	G	T	G	G	T	T	T	C	C	C	A	A	C	T	T	C	G	T	A	C	A	T	C	G	C	C	G	G	C	A	C	A
SRR1791790_2001_Cattle_MX	T	A	G	A	C	G	C	G	C	C	C	C	T	C	C	G	G	G	T	G	G	T	T	T	C	C	C	A	A	C	T	T	C	G	T	A	C	A	T	C	G	C	C	G	G	C	A	C	A
SRR7240021_2001_Cattle_UNK_US	T	A	A	C	C	G	C	G	C	C	C	C	T	C	C	G	G	G	T	G	G	T	T	T	C	C	C	A	A	C	T	T	C	G	T	A	C	A	T	C	G	C	C	G	G	C	G	A	G
SRR7240022_2001_Cattle_US	T	A	A	C	C	G	C	G	C	C	C	C	T	C	C	G	G	G	T	G	G	T	T	T	C	C	C	A	A	C	T	T	C	G	T	A	C	A	T	C	G	C	C	G	G	C	G	A	G
SRR7240463_2015_Cattle_US	T	A	A	C	C	G	C	G	C	C	C	C	T	C	C	G	G	G	T	G	G	T	T	T	C	C	C	A	A	C	T	T	C	G	T	A	C	A	T	C	G	C	C	G	G	C	G	A	G
SRR1791973_2005_Cattle_MX	T	A	A	C	C	G	C	G	C	C	C	C	T	C	C	G	G	G	T	G	G	T	T	T	C	C	C	A	A	C	T	T	C	G	T	A	C	A	T	C	G	C	C	G	G	C	G	A	G
SRR1791993_2006_Cattle_MX	-	A	A	C	C	G	C	G	C	C	C	C	T	C	C	G	G	G	T	G	G	T	T	T	C	C	C	A	A	C	T	T	C	G	T	A	C	A	T	C	G	C	C	G	G	C	G	A	G
SRR1791758_2001_Cattle_MX	T	G	A	C	C	G	C	G	C	C	C	C	T	C	C	G	G	G	T	G	G	T	T	T	C	C	C	A	A	C	T	T	C	G	T	A	C	A	T	C	G	C	C	G	G	C	G	A	G
SRR1792416_2013_Cattle_US	T	-	A	C	C	G	C	G	C	C	C	C	T	C	C	G	G	G	T	G	G	T	T	T	C	C	C	A	A	C	T	T	C	G	T	A	C	A	T	C	G	C	C	G	G	C	G	A	G
SRR1792504_1999_Cattle_US	T	A	A	C	C	G	C	G	C	C	C	C	T	C	C	G	G	G	T	G	G	T	T	T	C	C	C	A	A	C	T	T	C	G	T	A	C	A	T	C	G	C	C	G	G	C	G	A	G
SRR1791815_2002_Cattle_UNK_US	T	A	A	C	C	G	C	G	C	C	C	C	T	C	C	G	G	G	T	G	G	T	T	T	C	C	C	A	A	C	T	T	C	G	T	A	C	A	T	C	G	C	C	G	G	C	G	A	G
SRR1791991_2006_Cattle_MX	T	A	A	C	C	G	C	G	C	C	C	C	T	C	C	G	G	G	T	G	G	T	T	T	C	C	C	A	A	C	T	T	C	G	T	A	C	A	T	C	G	C	C	G	G	C	G	A	G
18-6630_BCA_Dairy016	T	A	A	C	C	G	C	G	C	C	C	C	T	C	C	G	G	G	T	G	G	T	T	T	C	C	C	A	A	C	T	T	C	G	T	A	C	A	T	C	G	C	C	G	G	C	G	A	G
SRR1792250_2010_Cattle_US	T	A	A	C	C	G	C	G	C	C	C	C	T	C	C	G	G	G	T	G	G	T	T	T	C	C	C	A	A	C	T	T	C	G	T	A	C	A	T	C	G	C	C	G	G	C	G	A	G
SRR1792349_2012_Cattle_MX	T	A	A	C	C	G	C	G	C	C	C	C	T	C	C	G	G	G	T	G	G	T	T	T	C	C	C	A	A	C	T	T	C	G	T	A	C	A	T	C	G	C	C	G	G	C	G	A	G
MQ	60	60	59	60	60	60	60	60	60	60	60	60	59	60	60	60	60	60	60	60	60	60	60	60	59	60	60	60	60	60	60	60	60	60	59	60	60	60	60	60	60	60	60	60	60	59	60	60	60
annotations	esx conserved component eccd2. esx-2 type vii secretion system protein. probable transmembrane protein., eccd2, BQ2027_MB3917C	PROBABLE MOLYBDENUM COFACTOR BIOSYNTHESIS PROTEIN A MOAA1, moaA1, BQ2027_MB3136	PROBABLE TRANSCRIPTION-REPAIR COUPLING FACTOR MFD (TRCF), mfd, BQ2027_MB1048	adenosylmethionine-8-amino-7-oxononanoate aminotransferase bioa, bioA, BQ2027_MB1595	POSSIBLE BIFUNCTIONAL ENZYME: 2-HYDROXYHEPTA-2,4-DIENE-1,7-DIOATE ISOMERASE (HHDD ISOMERASE) + CYCLASE/DEHYDRASE, None, BQ2027_MB0964	PROBABLE ADHESION COMPONENT TRANSPORT TRANSMEMBRANE PROTEIN ABC TRANSPORTER, None, BQ2027_MB1013	No annotated product	POSSIBLE PARA-NITROBENZYL ESTERASE (FRAGMENT), None, BQ2027_MB1135	Phosphoribohydrolase involved in Mycobacterial cytokinins production, homolog of plant cytokinin-activating enzyme LOG, log, BQ2027_MB1237	probable sedoheptulose-7-phosphate isomerase gmha (phosphoheptose isomerase), gmhA, BQ2027_MB0117	DNA double-strand break repair protein Mre11, None, BQ2027_MB1308	No annotated product	Possible ketoacyl reductase, None, BQ2027_MB1571	PROBABLE 'COMPONENT LINKED WITH THE ASSEMBLY OF CYTOCHROME' TRANSPORT TRANSMEMBRANE ATP-BINDING PROTEIN ABC TRANSPORTER CYDC, cydC, BQ2027_MB1646C	pe family protein pe3, PE3, BQ2027_MB0164C	esx conserved component ecca5. esx-5 type vii secretion system protein., ecca5, BQ2027_MB1826	POSSIBLE ENOYL-COA HYDRATASE ECHA13 (ENOYL HYDRASE) (UNSATURATED ACYL-COA HYDRATASE) (CROTONASE), echA13, BQ2027_MB1970C	PROBABLE CUTINASE PRECURSOR CFP21, cfp21, BQ2027_MB2006C	unknown protein, None, BQ2027_MB2023	Zinc ABC transporter, substrate-binding protein ZnuA, None, BQ2027_MB2085	alpha(1->6)mannosyltransferase. possible conserved integral membrane protein., mpta, BQ2027_MB2196	PROBABLE CONSERVED TRANSMEMBRANE PROTEIN, None, BQ2027_MB0210C	POSSIBLE CONSERVED TRANSMEMBRANE TRANSPORT PROTEIN MMPL3, mmpL3, BQ2027_MB0212C	possible triacylglycerol synthase (diacylglycerol acyltransferase), None, BQ2027_MB0227	No annotated product	PROBABLE VALYL-tRNA SYNTHASE PROTEIN VALS (VALYL-tRNA SYNTHETASE) (VALINE--tRNA LIGASE) (VALINE TRANSLASE), valS, BQ2027_MB2475C	HYPOTHETICAL PROTEIN, None, BQ2027_MB2682	ppe family protein ppe43, PPE43, BQ2027_MB2790C	PROBABLE OXIDOREDUCTASE, None, BQ2027_MB2798C	PROBABLE TRANSLATION INITIATION FACTOR IF-2 INFB, infB, BQ2027_MB2864C	PROBABLE COB(I)ALAMIN ADENOSYLTRANSFERASE COBO (CORRINOID ADENOSYLTRANSFERASE) (CORRINOID ADOTRANSFERASE ACTIVITY), cobO, BQ2027_MB2874C	PROBABLE DAUNORUBICIN-DIM-TRANSPORT INTEGRAL MEMBRANE PROTEIN ABC TRANSPORTER DRRC, drrC, BQ2027_MB2963	CONSERVED HYPOTHETICAL PROTEIN, None, BQ2027_MB0282	PROBABLE CONSERVED INTEGRAL MEMBRANE PROTEIN, None, BQ2027_MB3368C	Protein involved in biosynthesis of mitomycin antibiotics/polyketide fumonisin, None, BQ2027_MB3657	POSSIBLE TRANSFERASE, None, BQ2027_MB3756	PROBABLE GLUCOSE-INHIBITED DIVISION PROTEIN B GID, gid, BQ2027_MB3950C	Thioesterase superfamily protein Rv0356c, None, BQ2027_MB0363C	PROBABLE UDP-GLUCOSE 4-EPIMERASE GALE3 (GALACTOWALDENASE) (UDP-GALACTOSE 4-EPIMERASE) (URIDINE DIPHOSPHATE GALACTOSE 4-EPIMERASE) (URIDINE DIPHOSPHO-GALACTOSE 4-EPIMERASE), galE3, BQ2027_MB0550	PROBABLE POLYPRENYL-DIPHOSPHATE SYNTHASE GRCC1 (POLYPRENYL PYROPHOSPHATE SYNTHETASE), grcC1, BQ2027_MB0577	POSSIBLE ARYLSULFATASE ATSD (ARYL-SULFATE SULPHOHYDROLASE) (ARYLSULPHATASE), atsD, BQ2027_MB0682	DNA-DIRECTED RNA POLYMERASE (BETA CHAIN) RPOB (TRANSCRIPTASE BETA CHAIN) (RNA POLYMERASE BETA SUBUNIT), rpoB, BQ2027_MB0686	PROBABLE CONSERVED EXPORTED PROTEIN, None, BQ2027_MB0797C	PROBABLE CONSERVED INTEGRAL MEMBRANE PROTEIN, None, BQ2027_MB0865	POSSIBLE METHYLTRANSFERASE/METHYLASE, None, BQ2027_MB0092	No annotated product	Phage-related replication protein, None, BQ2027_MB0947C	transcriptional regulatory protein, None, BQ2027_MB1430	polyketide synthase pks12, pks12, BQ2027_MB2074C
[truncated: 569 more columns]

## Sheet: Sheet7
NC_002945.4:1295549	NC_002945.4:165799	NC_002945.4:166696	NC_002945.4:4311425	NC_002945.4:69913	NC_002945.4:1133230	NC_002945.4:1184756	NC_002945.4:1292852	NC_002945.4:1304203	NC_002945.4:1486622	NC_002945.4:1495984	NC_002945.4:1505573	NC_002945.4:1543669	NC_002945.4:1561963	NC_002945.4:158475	NC_002945.4:1597345	NC_002945.4:1609492	NC_002945.4:1620594	NC_002945.4:1654206	NC_002945.4:165743	NC_002945.4:1708032	NC_002945.4:1857443	NC_002945.4:1976556	NC_002945.4:198331	NC_002945.4:21407	NC_002945.4:2143894	NC_002945.4:2199432	NC_002945.4:2264696	NC_002945.4:2276956	NC_002945.4:2298442	NC_002945.4:2537512	NC_002945.4:2558690	NC_002945.4:2577386	NC_002945.4:2926976	NC_002945.4:2930183	NC_002945.4:2964791	NC_002945.4:3010093	NC_002945.4:3010094	NC_002945.4:3140155	NC_002945.4:3217776	NC_002945.4:3395721	NC_002945.4:3407473	NC_002945.4:3454200	NC_002945.4:3500316	NC_002945.4:351378	NC_002945.4:3534218	NC_002945.4:3609702	NC_002945.4:3676417	NC_002945.4:3775239	NC_002945.4:3837282
root	G	A	C	T	G	A	A	G	C	C	C	C	G	C	C	G	G	C	C	T	G	A	G	T	A	T	G	G	C	G	C	G	C	G	G	T	T	T	T	T	G	C	G	T	A	G	C	G	G
SRR7240386_1991_Cattle_UNK_US	A	G	T	C	C	G	T	C	T	A	T	T	A	T	T	C	A	T	T	C	A	G	A	G	G	C	A	A	G	T	T	A	A	A	A	A	C	C	C	C	A	G	A	C	G	C	T	T	A
SRR1791707_2001_Jaguar_UNK_US	A	G	T	C	G	A	A	G	C	C	C	C	G	C	C	G	G	C	C	T	G	A	G	T	A	T	G	G	C	G	C	G	C	G	G	T	T	T	T	T	G	C	G	T	A	G	C	G	G
SRR1791975_2005_Cattle_MX	A	G	-	C	G	A	A	G	C	C	C	C	G	C	C	G	G	C	C	T	G	A	G	T	A	T	G	G	C	G	C	G	C	G	G	T	T	T	T	T	G	C	G	T	A	G	C	G	G
SRR1791998_2005_Cattle_MX	A	G	-	C	G	A	A	G	C	C	C	C	G	C	C	G	G	C	C	T	G	A	G	T	A	T	G	G	C	G	C	G	C	G	G	T	T	T	T	T	G	C	G	T	A	G	C	G	G
SRR1792060_2007_Cattle_US	A	G	T	C	G	A	A	G	C	C	C	C	G	C	C	G	G	C	C	T	G	A	G	T	A	T	G	G	C	G	C	G	C	G	G	T	T	T	T	T	G	C	G	T	A	G	C	G	G
SRR1791977_2005_Cattle_MX	A	G	T	C	G	A	A	G	C	C	C	C	G	C	C	G	G	C	C	T	G	A	G	T	A	T	G	G	C	G	C	G	C	G	G	T	T	T	T	T	G	C	G	T	A	G	C	G	G
SRR1792339_2012_Cattle_US	A	G	T	C	G	A	A	G	C	C	C	C	G	C	C	G	G	C	C	T	G	A	G	T	A	T	G	G	C	G	C	G	C	G	G	T	T	T	T	T	G	C	G	T	A	G	C	G	G
SRR1792183_2009_Cattle_US	A	G	T	C	G	A	A	G	C	C	C	C	G	C	C	G	G	C	C	T	G	A	G	T	A	T	G	G	C	G	C	G	C	G	G	T	T	T	T	T	G	C	G	T	A	G	C	G	G
SRR1791822_2002_Cattle_MX	A	G	T	C	G	A	A	G	C	C	C	C	G	C	C	G	G	C	C	T	G	A	G	T	A	T	G	G	C	G	C	G	C	G	G	T	T	T	T	T	G	C	G	T	A	G	C	G	G
SRR1791773_2001_Cattle_MX	A	G	T	C	G	A	A	G	C	C	C	C	G	C	C	G	G	C	C	T	G	A	G	T	A	T	G	G	C	G	C	G	C	G	G	T	T	T	T	T	G	C	G	T	A	G	C	G	G
SRR1791951_2005_Cattle_MX	A	G	T	C	G	A	A	G	C	C	C	C	G	C	C	G	G	C	C	T	G	A	G	T	A	T	G	G	C	G	C	G	C	G	G	T	T	T	T	T	G	C	G	T	A	G	C	G	G
SRR1792066_2007_Cattle_MX	A	G	T	C	G	A	A	G	C	C	C	C	G	C	C	G	G	C	C	T	G	A	G	T	A	T	G	G	C	G	C	G	C	G	G	T	T	T	T	T	G	C	G	T	A	G	C	G	G
SRR1791927_2004_Cattle_MX	A	G	T	C	G	A	A	G	C	C	C	C	G	C	C	G	G	C	C	T	G	A	G	T	A	T	G	G	C	G	C	G	C	G	G	T	T	T	T	T	G	C	G	T	A	G	C	G	G
SRR1791949_2005_Cattle_US	A	G	T	C	G	A	A	G	C	C	C	C	G	C	C	G	G	C	C	T	G	A	G	T	A	T	G	G	C	G	C	G	C	G	G	T	T	T	T	T	G	C	G	T	A	G	C	G	G
SRR1791928_2004_Cattle_MX	A	G	T	C	G	A	A	G	C	C	C	C	G	C	C	G	G	C	C	T	G	A	G	T	A	T	G	G	C	G	C	G	C	G	G	T	T	T	T	T	G	C	G	T	A	G	C	G	G
SRR1792328_2011_Cattle_MX	A	G	T	C	G	A	A	G	C	C	C	C	G	C	C	G	G	C	C	T	G	A	G	T	A	T	G	G	C	G	C	G	C	G	G	T	T	T	T	T	G	C	G	T	A	G	C	G	G
SRR7240184_2001_Cattle_MX	A	G	T	C	G	A	A	G	C	C	C	C	G	C	C	G	G	C	C	T	G	A	G	T	A	T	G	G	C	G	C	G	C	G	G	T	T	T	T	T	G	C	G	T	A	G	C	G	G
SRR11294520_2016_Cattle_MX	A	G	T	C	G	A	A	G	C	C	C	C	G	C	C	G	G	C	C	T	G	A	G	T	A	T	G	G	C	G	C	G	C	G	G	T	T	T	T	T	G	C	G	T	A	G	C	G	G
SRR5657483_2012_Human_MX	A	G	T	C	G	A	A	G	C	C	C	C	G	C	C	G	G	C	C	T	G	A	G	T	A	T	G	G	C	G	C	G	C	G	G	T	T	T	T	T	G	C	G	T	A	G	C	G	G
SRR11294534_2016_Cattle_MX	A	G	T	C	G	A	A	G	C	C	C	C	G	C	C	G	G	C	C	T	G	A	G	T	A	T	G	G	C	G	C	G	C	G	G	T	T	T	T	T	G	C	G	T	A	G	C	G	G
SRR1792305_2011_Cattle_US	A	G	T	C	G	A	A	G	C	C	C	C	G	C	C	G	G	C	C	T	G	A	G	T	A	T	G	G	C	G	C	G	C	G	G	T	T	T	T	T	G	C	G	T	A	G	C	G	G
SRR1792307_2011_Cattle_MX	A	G	T	C	G	A	A	G	C	C	C	C	G	C	C	G	G	C	C	T	G	A	G	T	A	T	G	G	C	G	C	G	C	G	G	T	T	T	T	T	G	C	G	T	A	G	C	G	G
SRR7236363_2014_Human_MX	A	G	T	C	G	A	A	G	C	C	C	C	G	C	C	G	G	C	C	T	G	A	G	T	A	T	G	G	C	G	C	G	C	G	G	T	T	T	T	T	G	C	G	T	A	G	C	G	G
SRR1792195_2009_Cattle_US	A	G	T	C	G	A	A	G	C	C	C	C	G	C	C	G	G	C	C	T	G	A	G	T	A	T	G	G	C	G	C	G	C	G	G	T	T	T	T	T	G	C	G	T	A	G	C	G	G
SRR1792017_2006_Cattle_UNK_US	A	G	T	C	G	A	A	G	C	C	C	C	G	C	C	G	G	C	C	T	G	A	G	T	A	T	G	G	C	G	C	G	C	G	G	T	T	T	T	T	G	C	G	T	A	G	C	G	G
18-4851_BCA_Dairy037	A	G	T	C	G	A	A	G	C	C	C	C	G	C	C	G	G	C	C	T	G	A	G	T	A	T	G	G	C	G	C	G	C	G	G	T	T	T	T	T	G	C	G	T	A	G	C	G	G
SRR5657518_2015_Dairy_MX	A	G	T	C	G	A	A	G	C	C	C	C	G	C	C	G	G	C	C	T	G	A	G	T	A	T	G	G	C	G	C	G	C	G	G	T	T	T	T	T	G	C	G	T	A	G	C	G	G
16-8921_BCA_Dairy037	A	G	T	C	G	A	A	G	C	C	C	C	G	C	C	G	G	C	C	T	G	A	G	T	A	T	G	G	C	G	C	G	C	G	G	T	T	T	T	T	G	C	G	T	A	G	C	G	G
17-10364_BCA_Dairy037	A	G	T	C	G	A	A	G	C	C	C	C	G	C	C	G	G	C	C	T	G	A	G	T	A	T	G	G	C	G	C	G	C	G	G	T	T	T	T	T	G	C	G	T	A	G	C	G	G
SRR1792447_2013_Cattle_MX	-	-	T	C	G	A	A	G	C	C	C	C	G	C	C	G	G	C	C	T	G	A	G	T	A	T	G	G	C	G	C	G	C	G	G	T	T	T	T	T	G	C	G	T	A	G	C	G	G
SRR1792153_2008_Cattle_UNK_US	A	G	T	-	G	A	A	G	C	C	C	C	G	C	C	G	G	C	C	T	G	A	G	T	A	T	G	G	C	G	C	G	C	G	G	T	T	T	T	T	G	C	G	T	A	G	C	G	G
SRR1792269_2010_Cattle_MX	A	G	T	C	G	A	A	G	C	C	C	C	G	C	C	G	G	C	C	T	G	A	G	T	A	T	G	G	C	G	C	G	C	G	G	T	T	T	T	T	G	C	G	T	A	G	C	G	G
SRR1792036_2006_Cattle_MX	A	G	T	C	G	A	A	G	C	C	C	C	G	C	C	G	G	C	C	T	G	A	G	T	A	T	G	G	C	G	C	G	C	G	G	T	T	T	T	T	G	C	G	T	A	G	C	G	G
SRR11294533_2016_Cattle_MX	A	G	T	C	G	A	A	G	C	C	C	C	G	C	C	G	G	C	C	T	G	A	G	T	A	T	G	G	C	G	C	G	C	G	G	T	T	T	T	T	G	C	G	T	A	G	C	G	G
SRR1792072_2007_Cattle_MX	A	G	T	C	G	A	A	G	C	C	C	C	G	C	C	G	G	C	C	T	G	A	G	T	A	T	G	G	C	G	C	G	C	G	G	T	T	T	T	T	G	C	G	T	A	G	C	G	G
SRR1791788_2001_Cattle_MX	A	G	T	C	G	A	A	G	C	C	C	C	G	C	C	G	G	C	C	T	G	A	G	T	A	T	G	G	C	G	C	G	C	G	G	T	T	T	T	T	G	C	G	T	A	G	C	G	G
17-7655_BCA_Dairy033	A	G	T	C	G	A	A	G	C	C	C	C	G	C	C	G	G	C	C	T	G	A	G	T	A	T	G	G	C	G	C	G	C	G	G	T	T	T	T	T	G	C	G	T	A	G	C	G	G
MQ	59	59	59	59	60	60	60	60	60	60	60	60	60	60	60	60	60	60	60	60	60	60	60	60	60	60	60	60	60	60	60	60	60	60	60	60	60	60	60	60	60	60	60	60	60	60	60	60	60
annotations	CONSERVED HYPOTHETICAL PROTEIN, None, BQ2027_MB0143	possible oxidoreductase, None, BQ2027_MB0144	esx conserved component eccd2. esx-2 type vii secretion system protein. probable transmembrane protein., eccd2, BQ2027_MB3917C	PROBABLE CONSERVED TRANSMEMBRANE PROTEIN, None, BQ2027_MB0065	PUTATIVE POLYKETIDE SYNTHASE PKS16, pks16, BQ2027_MB1041	Glutamine amidotransferases class-II, None, BQ2027_MB1090	PROBABLE RESPIRATORY NITRATE REDUCTASE (BETA CHAIN) NARH, narH, BQ2027_MB1194	No annotated product	POSSIBLE ADENYLATE CYCLASE (ATP PYROPHOSPHATE-LYASE) (ADENYLYL CYCLASE), None, BQ2027_MB1354C	PROBABLE GLUCANASE GLGE, glgE, BQ2027_MB1362C	sulfur carrier protein cysO, cysO, BQ2027_MB1370	probable conserved lipoprotein lprf, lprF, BQ2027_MB1403	PROBABLE OROTIDINE 5'-PHOSPHATE DECARBOXYLASE PYRF (OMP decarboxylase) (OMPdecase), pyrF, BQ2027_MB1420	probable 3-hydroxyl-thioester dehydratase, htdz, BQ2027_MB0135	RNase adapter protein RapZ, None, BQ2027_MB1456	CONSERVED MEMBRANE PROTEIN, None, BQ2027_MB1466	PROBABLE BIOTIN SULFOXIDE REDUCTASE BISC (BDS reductase) (BSO reductase), bisC, BQ2027_MB1477	POSSIBLE NITROGEN FIXATION RELATED PROTEIN, None, BQ2027_MB1500	CONSERVED HYPOTHETICAL PROTEIN, None, BQ2027_MB0143	Probable glycosyltransferase, None, BQ2027_MB1551	Probable Glutamate n-acetyltransferase argJ, argJ, BQ2027_MB1681	No annotated product	conserved integral membrane protein yrbe1b, yrbE1B, BQ2027_MB0174	PROBABLE CELL DIVISION PROTEIN RODA, rodA, BQ2027_MB0017C	PROBABLE SIALIC ACID-TRANSPORT INTEGRAL MEMBRANE PROTEIN NANT, nanT, BQ2027_MB1937C	HYPOTHETICAL PROTEIN, None, BQ2027_MB1993C	6-phosphofructokinase pfkb (phosphohexokinase) (phosphofructokinase), pfkB, BQ2027_MB2054C	Nuclear transport factor 2, None, BQ2027_MB2068C	Polyprenol-monophosphomannose synthase Ppm1, ppm1, BQ2027_MB2077C	Probable transcription regulator (lysR family), None, BQ2027_MB2303C	NRPS condensation (elongation) domain containing protein, None, BQ2027_MB2327	NG,NG-dimethylarginine dimethylaminohydrolase 1 (EC, None, BQ2027_MB2350C	HYPOTHETICAL PROTEIN, None, BQ2027_MB2661	RNA-2',3'-PO4:RNA-5'-OH ligase, rtcB, BQ2027_MB2664	antibiotic-transport integral membrane leucine and alanine and valine rich protein abc transporter, None, BQ2027_MB2705C	REGULATORY PROTEIN RECX, recX, BQ2027_MB2755C	REGULATORY PROTEIN RECX, recX, BQ2027_MB2755C	gcn5-related n-acetyltransferase, None, BQ2027_MB2892C	PHENOLPTHIOCEROL SYNTHESIS TYPE-I POLYKETIDE SYNTHASE PPSC, ppsC, BQ2027_MB2958	CONSERVED HYPOTHETICAL PROTEIN, None, BQ2027_MB3098	CONSERVED HYPOTHETICAL PROTEIN, None, BQ2027_MB3108	triacylglycerol synthase (diacylglycerol acyltransferase) tgs1, tgs1, BQ2027_MB3154C	PROBABLE FLAVIN-CONTAINING MONOAMINE OXIDASE AOFH (AMINE OXIDASE) (MAO), aofH, BQ2027_MB3195	ppe family protein ppe4, PPE4, BQ2027_MB0294	PROBABLE ATP-DEPENDENT DNA HELICASE, None, BQ2027_MB3226C	PROBABLE METAL CATION-TRANSPORTING P-TYPE ATPASE C CTPC, ctpC, BQ2027_MB3298	PROBABLE AMINOTRANSFERASE, None, BQ2027_MB3362	conserved protein, None, BQ2027_MB3434	possible dtdp-glucose 4,6-dehydratase, rmlB2, BQ2027_MB3497C
[truncated: 1,214 more columns]

## Sheet: Sheet8
NC_002945.4:3975860	NC_002945.4:1017203	NC_002945.4:1037151	NC_002945.4:1044366	NC_002945.4:1075946	NC_002945.4:1084700	NC_002945.4:1166001	NC_002945.4:1166002	NC_002945.4:121023	NC_002945.4:123388	NC_002945.4:123466	NC_002945.4:1241625	NC_002945.4:1273170	NC_002945.4:129086	NC_002945.4:130141	NC_002945.4:1308692	NC_002945.4:1315180	NC_002945.4:1316185	NC_002945.4:1333175	NC_002945.4:1396535	NC_002945.4:1405169	NC_002945.4:1469628	NC_002945.4:1512832	NC_002945.4:1513629	NC_002945.4:1517245	NC_002945.4:1554070	NC_002945.4:1583197	NC_002945.4:1587682	NC_002945.4:163578	NC_002945.4:1692044	NC_002945.4:170740	NC_002945.4:1724160	NC_002945.4:173378	NC_002945.4:1815225	NC_002945.4:1843047	NC_002945.4:1843454	NC_002945.4:1886702	NC_002945.4:1919056	NC_002945.4:1919809	NC_002945.4:1964281	NC_002945.4:1993592	NC_002945.4:200570	NC_002945.4:2018331	NC_002945.4:2020163	NC_002945.4:2093125	NC_002945.4:212289	NC_002945.4:2124857	NC_002945.4:2127367	NC_002945.4:2131692	NC_002945.4:2133435
root	G	A	A	C	G	T	A	C	T	T	T	G	T	A	A	C	C	A	C	T	A	G	G	C	T	A	G	C	C	T	G	T	T	G	A	C	A	G	C	A	G	G	A	G	T	C	T	T	C
SRR1791777_2001_Cattle_MX	A	G	C	T	A	C	C	T	C	G	G	A	C	G	G	G	T	G	T	C	C	A	C	T	C	G	A	T	G	G	A	C	C	A	C	A	G	C	T	G	A	A	G	A	C	T	C	C	T
SRR1791770_2001_Cattle_MX	A	G	C	T	A	C	C	T	C	G	G	A	C	G	G	G	T	G	T	C	C	A	C	T	C	G	A	T	G	G	A	C	C	A	C	A	G	C	T	G	A	A	G	A	C	T	C	C	T
SRR1791871_2003_Cattle_MX	G	A	A	C	G	T	A	C	T	T	T	G	T	A	A	C	C	A	C	T	A	G	G	C	T	A	G	C	C	T	G	T	T	G	A	C	A	G	C	A	G	G	A	G	T	C	T	T	C
17-4412_BCA_Dairy006	G	A	A	C	G	T	A	C	T	T	T	G	T	A	A	C	C	A	C	T	A	G	G	C	T	A	G	C	C	T	G	T	T	G	A	C	A	G	C	A	G	G	A	G	T	C	T	T	C
18-1349_BCA_Dairy007	G	A	A	C	G	T	A	C	T	T	T	G	T	A	A	C	C	A	C	T	A	G	G	C	T	A	G	C	C	T	G	T	T	G	A	C	A	G	C	A	G	G	A	G	T	C	T	T	C
16-9285_BCA_Dairy007	G	A	A	C	G	T	A	C	T	T	T	G	T	A	A	C	C	A	C	T	A	G	G	C	T	A	G	C	C	T	G	T	T	G	A	C	A	G	C	A	G	G	A	G	T	C	T	T	C
18-6392_BCA_Dairy048	G	A	A	C	G	T	A	C	T	T	T	G	T	A	A	C	C	A	C	T	A	G	G	C	T	A	G	C	C	T	G	T	T	G	A	C	A	G	C	A	G	G	A	G	T	C	T	T	C
SRR1792175_2009_Cattle_US	G	A	A	C	G	T	A	C	T	T	T	G	T	A	A	C	C	A	C	T	A	G	G	C	T	A	G	C	C	T	G	T	T	G	A	C	A	G	C	A	G	G	A	G	T	C	T	T	C
17-7654_BCA_Dairy033	G	A	A	C	G	T	A	C	T	T	T	G	T	A	A	C	C	A	C	T	A	G	G	C	T	A	G	C	C	T	G	T	T	G	A	C	A	G	C	A	G	G	A	G	T	C	T	T	C
SRR1791911_2004_Cattle_UNK_US	G	A	A	C	G	T	A	C	T	T	T	G	T	A	A	C	C	A	C	T	A	G	G	C	T	A	G	C	C	T	G	T	T	G	A	C	A	G	C	A	G	G	A	G	T	C	T	T	C
SRR1792487_1994_Cattle_UNK_US	G	A	A	C	G	T	A	C	T	T	T	G	T	A	A	C	C	A	C	T	A	G	G	C	T	A	G	C	C	T	G	T	T	G	A	C	A	G	C	A	G	G	A	G	T	C	T	T	C
MQ	59	60	60	60	60	59	59	60	60	59	60	60	60	60	60	60	60	60	60	60	60	60	60	60	60	60	60	59	60	60	60	60	60	60	60	60	60	60	60	60	60	60	59	60	60	60	60	60	60
annotations	No annotated product	PHOSPHATE-TRANSPORT INTEGRAL MEMBRANE ABC TRANSPORTER PSTC2, pstC2, BQ2027_MB0952	PHOSPHATE-TRANSPORT INTEGRAL MEMBRANE ABC TRANSPORTER PSTC1, pstC1, BQ2027_MB0960	CONSERVED HYPOTHETICAL PROTEIN, None, BQ2027_MB0988C	PROBABLE ACETYL-/PROPIONYL-COENZYME A CARBOXYLASE ALPHA CHAIN (ALPHA SUBUNIT) ACCA2: BIOTIN CARBOXYLASE + BIOTIN CARBOXYL CARRIER PROTEIN (BCCP), accA2, BQ2027_MB0998C	No annotated product	No annotated product	PROBABLE CATION-TRANSPORTER P-TYPE ATPASE B CTPB, ctpB, BQ2027_MB0106C	cAMP-binding proteins - catabolite gene activator and regulatory subunit of cAMP-dependent protein kinases, None, BQ2027_MB0107	cAMP-binding proteins - catabolite gene activator and regulatory subunit of cAMP-dependent protein kinases, None, BQ2027_MB0107	POSSIBLE EXPORTED PROTEIN, None, BQ2027_MB1145	PROBABLE SHORT-CHAIN TYPE DEHYDROGENASE/REDUCTASE, None, BQ2027_MB1176	PROBABLE CATION-TRANSPORTER ATPASE I CTPI, ctpI, BQ2027_MB0111C	PROBABLE CATION-TRANSPORTER ATPASE I CTPI, ctpI, BQ2027_MB0111C	PROBABLE NADPH DEPENDENT 2,4-DIENOYL-COA REDUCTASE FADH (2,4-dienoyl coenzyme A reductase) (4-enoyl-CoA reductase), fadH, BQ2027_MB1208C	probable polyketide beta-ketoacyl synthase pks4, pks3, BQ2027_MB1213	probable polyketide beta-ketoacyl synthase pks4, pks3, BQ2027_MB1213	PROBABLE PROLINE DEHYDROGENASE, None, BQ2027_MB1220	PROBABLE DRUG-TRANSPORT INTEGRAL MEMBRANE PROTEIN, None, BQ2027_MB1282	PROBABLE CONSERVED INTEGRAL MEMBRANE TRANSPORT PROTEIN, None, BQ2027_MB1288C	PROBABLE ATP SYNTHASE BETA CHAIN ATPD, atpD, BQ2027_MB1342	probable fatty acyl-amp ligase mbtm, mbtm, BQ2027_MB1380	acyl-coa dehydrogenase mbtn, mbtn, BQ2027_MB1381	iron-regulated transporter irta, irta, BQ2027_MB1383	PROBABLE PYRIMIDINE OPERON REGULATORY PROTEIN PYRR, pyrR, BQ2027_MB1414	PROBABLE METHIONYL-TRNA FORMYLTRANSFERASE FMT, fmt, BQ2027_MB1441	AMINOGLYCOSIDES/TETRACYCLINE-TRANSPORT INTEGRAL MEMBRANE PROTEIN, None, BQ2027_MB1445C	PROBABLE CYTOCHROME P450 138 CYP138, cyp138, BQ2027_MB0141	PROBABLE GLYCOSYLTRANSFERASE, None, BQ2027_MB1538	PROBABLE TRANSCRIPTIONAL REGULATORY PROTEIN (POSSIBLY TETR-FAMILY), None, BQ2027_MB0149	No annotated product	No annotated product	Probable integral membrane cytochrome D ubiquinol oxidase (subunit I) cydA (Cytochrome BD-I oxidase subunit I), cydA, BQ2027_MB1649C	50S ribosomal protein L20 rplT, rplT, BQ2027_MB1670	Possible 23S rRNA methyltransferase tsnR, tsnR, BQ2027_MB1671	PROBABLE CONSERVED INTEGRAL MEMBRANE TRANSPORT PROTEIN, None, BQ2027_MB1699C	Probable catechol-o-methyltransferase, None, BQ2027_MB1729C	PROBABLE D-SERINE/ALANINE/GLYCINE TRANSPORTER PROTEIN CYCA, cycA, BQ2027_MB1730C	PROBABLE CONSERVED TRANSMEMBRANE ATP-BINDING PROTEIN ABC TRANSPORTER, None, BQ2027_MB1776	No annotated product	MCE-FAMILY PROTEIN MCE1B, mce1B, BQ2027_MB0176	PROBABLE CYTOCHROME P450 143 CYP143, cyp143, BQ2027_MB1813C	No annotated product	Urease alpha subunit ureC (Urea amidohydrolase), ureC, BQ2027_MB1881	PROBABLE CONSERVED TRANSMEMBRANE PROTEIN, Mb0186c, BQ2027_MB0186C	Amidohydrolase, None, BQ2027_MB1911	PROBABLE SHORT-CHAIN TYPE DEHYDROGENASE/REDUCTASE, None, BQ2027_MB1914C	putative membrane protein, None, BQ2027_MB1919	O-methyltransferase, None, BQ2027_MB1922C
[truncated: 581 more columns]

## Sheet: Sheet9
NC_002945.4:1790349	NC_002945.4:843812	NC_002945.4:2126816	NC_002945.4:2252148	NC_002945.4:256806	NC_002945.4:2728247	NC_002945.4:3075934	NC_002945.4:3088038	NC_002945.4:3933451	NC_002945.4:439368	NC_002945.4:1210089	NC_002945.4:123122	NC_002945.4:154579	NC_002945.4:1575410	NC_002945.4:1644564	NC_002945.4:1932185	NC_002945.4:2004734	NC_002945.4:2252939	NC_002945.4:2965590	NC_002945.4:3750083	NC_002945.4:3937015	NC_002945.4:4033296	NC_002945.4:530649	NC_002945.4:544522	NC_002945.4:70473	NC_002945.4:809764	NC_002945.4:117640	NC_002945.4:1603059	NC_002945.4:1754207	NC_002945.4:1754208	NC_002945.4:1761517	NC_002945.4:185222	NC_002945.4:2027851	NC_002945.4:2110023	NC_002945.4:222958	NC_002945.4:2357516	NC_002945.4:2497163	NC_002945.4:259107	NC_002945.4:2940536	NC_002945.4:3268278	NC_002945.4:3358982	NC_002945.4:3381453	NC_002945.4:3885831	NC_002945.4:4215810	NC_002945.4:4224090	NC_002945.4:43266	NC_002945.4:716098	NC_002945.4:2463263	NC_002945.4:2687271	NC_002945.4:405731
root	T	C	T	G	A	A	G	C	T	G	T	A	A	T	C	C	G	G	G	G	G	C	C	G	C	T	A	C	T	A	G	C	C	G	G	G	C	T	C	G	G	G	C	G	C	C	G	G	C
17-5764_BCA_Dairy030	C	G	C	A	G	G	C	G	C	A	C	G	G	C	T	G	A	A	A	A	A	T	T	A	T	T	A	C	T	A	G	C	C	G	G	G	C	T	C	G	G	G	C	G	C	C	G	G	C
SRR7240259_2016_Cattle_US	C	G	C	A	G	G	C	G	C	G	T	A	A	T	C	C	G	G	G	G	G	C	C	G	C	G	G	A	A	G	A	T	T	A	A	A	T	C	T	A	T	A	T	A	G	T	G	G	C
SRR5657395_2016_Cattle_MX	C	C	T	G	A	A	G	C	T	G	T	A	A	T	C	C	G	G	G	G	G	C	C	G	C	T	A	C	T	A	G	C	C	G	G	G	C	T	C	G	G	G	C	G	C	C	A	C	T
SRR1792071_2007_Cattle_MX	C	C	T	G	A	A	G	C	T	G	T	A	A	T	C	C	G	G	G	G	G	C	C	G	C	T	A	C	T	A	G	C	C	G	G	G	C	T	C	G	G	G	C	G	C	C	A	C	T
18-1347_BCA_Dairy046	C	C	T	G	A	A	G	C	T	G	T	A	A	T	C	C	G	G	G	G	G	C	C	G	C	T	A	C	T	A	G	C	C	G	G	G	C	T	C	G	G	G	C	G	C	C	A	C	T
SRR1792448_2013_Cattle_US	C	C	T	G	A	A	G	C	T	G	T	A	A	T	C	C	G	G	G	G	G	C	C	G	C	T	A	C	T	A	G	C	C	G	G	G	C	T	C	G	G	G	C	G	C	C	A	C	T
17-4411_BCA_Cattle_TB069	C	C	T	G	A	A	G	C	T	G	T	A	A	T	C	C	G	G	G	G	G	C	C	G	C	T	A	C	T	A	G	C	C	G	G	G	C	T	C	G	G	G	C	G	C	C	A	C	T
17-10589_BCA_Dairy023	C	C	T	G	A	A	G	C	T	G	T	A	A	T	C	C	G	G	G	G	G	C	C	G	C	T	A	C	T	A	G	C	C	G	G	G	C	T	C	G	G	G	C	G	C	C	A	C	T
19-0592_BCA_Dairy014	-	C	T	G	A	A	G	C	T	G	T	A	A	T	C	C	G	G	G	G	G	C	C	G	C	T	A	C	T	A	G	C	C	G	G	G	C	T	C	G	G	G	C	G	C	C	A	C	T
18-4620_BCA_Dairy025	C	C	T	G	A	A	G	C	T	G	T	A	A	T	C	C	G	G	G	G	G	C	C	G	C	T	A	C	T	A	G	C	C	G	G	G	C	T	C	G	G	G	C	G	C	C	A	C	T
17-7701_BCA_Dairy033	C	C	T	G	A	A	G	C	T	G	T	A	A	T	C	C	G	G	G	G	G	C	C	G	C	T	A	C	T	A	G	C	C	G	G	G	C	T	C	G	G	G	C	G	C	C	A	C	T
17-5216_BCA_Dairy003	C	C	T	G	A	A	G	C	T	G	T	A	A	T	C	C	G	G	G	G	G	C	C	G	C	T	A	C	T	A	G	C	C	G	G	G	C	T	C	G	G	G	C	G	C	C	A	C	T
17-5215_BCA_Dairy001	C	C	T	G	A	A	G	C	T	G	T	A	A	T	C	C	G	G	G	G	G	C	C	G	C	T	A	C	T	A	G	C	C	G	G	G	C	T	C	G	G	G	C	G	C	C	A	C	T
18-7720_BCA_Dairy004	C	C	T	G	A	A	G	C	T	G	T	A	A	T	C	C	G	G	G	G	G	C	C	G	C	T	A	C	T	A	G	C	C	G	G	G	C	T	C	G	G	G	C	G	C	C	A	C	T
SRR5657424_2015_Cattle_MX	C	C	T	G	A	A	G	C	T	G	T	A	A	T	C	C	G	G	G	G	G	C	C	G	C	T	A	C	T	A	G	C	C	G	G	G	C	T	C	G	G	G	C	G	C	C	A	C	T
17-5214_BCA_Dairy001	C	C	T	G	A	A	G	C	T	G	T	A	A	T	C	C	G	G	G	G	G	C	C	G	C	T	A	C	T	A	G	C	C	G	G	G	C	T	C	G	G	G	C	G	C	C	A	C	T
17-6992_BCA_Dairy001	C	C	T	G	A	A	G	C	T	G	T	A	A	T	C	C	G	G	G	G	G	C	C	G	C	T	A	C	T	A	G	C	C	G	G	G	C	T	C	G	G	G	C	G	C	C	A	C	T
SRR5657468_2015_Dairy_MX	C	C	T	G	A	A	G	C	T	G	T	A	A	T	C	C	G	G	G	G	G	C	C	G	C	T	A	C	T	A	G	C	C	G	G	G	C	T	C	G	G	G	C	G	C	C	A	C	T
18-7548_BCA_Dairy004	C	C	T	G	A	A	G	C	T	G	T	A	A	T	C	C	G	G	G	G	G	C	C	G	C	T	A	C	T	A	G	C	C	G	G	G	C	T	C	G	G	G	C	G	C	C	A	C	T
18-3121_BCA_Dairy004	C	C	T	G	A	A	G	C	T	G	T	A	A	T	C	C	G	G	G	G	G	C	C	G	C	T	A	C	T	A	G	C	C	G	G	G	C	T	C	G	G	G	C	G	C	C	A	C	T
18-3070_BCA_Dairy004	C	C	T	G	A	A	G	C	T	G	T	A	A	T	C	C	G	G	G	G	G	C	C	G	C	T	A	C	T	A	G	C	C	G	G	G	C	T	C	G	G	G	C	G	C	C	A	C	T
18-3071_BCA_Dairy004	C	C	T	G	A	A	G	C	T	G	T	A	A	T	C	C	G	G	G	G	G	C	C	G	C	T	A	C	T	A	G	C	C	G	G	G	C	T	C	G	G	G	C	G	C	C	A	C	T
18-6598_BCA_Dairy004	C	C	T	G	A	A	G	C	T	G	T	A	A	T	C	C	G	G	G	G	G	C	C	G	C	T	A	C	T	A	G	C	C	G	G	G	C	T	C	G	G	G	C	G	C	C	A	C	T
SRR5657430_2016_Dairy_MX	C	C	T	G	A	A	G	C	T	G	T	A	A	T	C	C	G	G	G	G	G	C	C	G	C	T	A	C	T	A	G	C	C	G	G	G	C	T	C	G	G	G	C	G	C	C	G	G	C
18-3123_BCA_Dairy057	C	C	T	G	A	A	G	C	T	G	T	A	A	T	C	C	G	G	G	G	G	C	C	G	C	T	A	C	T	A	G	C	C	G	G	G	C	T	C	G	G	G	C	G	C	C	G	G	C
18-4736_BCA_Dairy001	C	C	T	G	A	A	G	C	T	G	T	A	A	T	C	C	G	G	G	G	G	C	C	G	C	T	A	C	T	A	G	C	C	G	G	G	C	T	C	G	G	G	C	G	C	C	G	G	C
17-5209_BCA_Dairy026	C	C	T	G	A	A	G	C	T	G	T	A	A	T	C	C	G	G	G	G	G	C	C	G	C	T	A	C	T	A	G	C	C	G	G	G	C	T	C	G	G	G	C	G	C	C	G	G	C
18-4961_BCA_Dairy015	C	C	T	G	A	A	G	C	T	G	T	A	A	T	C	C	G	G	G	G	G	C	C	G	C	T	A	C	T	A	G	C	C	G	G	G	C	T	C	G	G	G	C	G	C	C	G	G	C
18-4962_BCA_Dairy015	C	C	T	G	A	A	G	C	T	G	T	A	A	T	C	C	G	G	G	G	G	C	C	G	C	T	A	C	T	A	G	C	C	G	G	G	C	T	C	G	G	G	C	G	C	C	G	G	C
18-4735_BCA_Dairy015	C	C	T	G	A	A	G	C	T	G	T	A	A	T	C	C	G	G	G	G	G	C	C	G	C	T	A	C	T	A	G	C	C	G	G	G	C	T	C	G	G	G	C	G	C	C	G	G	C
18-4984_BCA_Dairy015	C	C	T	G	A	A	G	C	T	G	T	A	A	T	C	C	G	G	G	G	G	C	C	G	C	T	A	C	T	A	G	C	C	G	G	G	C	T	C	G	G	G	C	G	C	C	G	G	C
18-5521_BCA_Dairy015	C	C	T	G	A	A	G	C	T	G	T	A	A	T	C	C	G	G	G	G	G	C	C	G	C	T	A	C	T	A	G	C	C	G	G	G	C	T	C	G	G	G	C	G	C	C	G	G	C
SRR5657484_2012_Human_MX	C	C	T	G	A	A	G	C	T	G	T	A	A	T	C	C	G	G	G	G	G	C	C	G	C	T	A	C	T	A	G	C	C	G	G	G	C	T	C	G	G	G	C	G	C	C	G	G	C
16-8920_BCA_Dairy015	C	C	T	G	A	A	G	C	T	G	T	A	A	T	C	C	G	G	G	G	G	C	C	G	C	T	A	C	T	A	G	C	C	G	G	G	C	T	C	G	G	G	C	G	C	C	G	G	C
17-4695_BCA_Dairy015	C	C	T	G	A	A	G	C	T	G	T	A	A	T	C	C	G	G	G	G	G	C	C	G	C	T	A	C	T	A	G	C	C	G	G	G	C	T	C	G	G	G	C	G	C	C	G	G	C
17-4410_BCA_Dairy011	C	C	T	G	A	A	G	C	T	G	T	A	A	T	C	C	G	G	G	G	G	C	C	G	C	T	A	C	T	A	G	C	C	G	G	G	C	T	C	G	G	G	C	G	C	C	G	G	C
SRR5657410_2011_Human_MX	C	C	T	G	A	A	G	C	T	G	T	A	A	T	C	C	G	G	G	G	G	C	C	G	C	T	A	C	T	A	G	C	C	G	G	G	C	T	C	G	G	G	C	G	C	C	G	G	C
SRR5657360_2016_Dairy_MX	C	C	T	G	A	A	G	C	T	G	T	A	A	T	C	C	G	G	G	G	G	C	C	G	C	T	A	C	T	A	G	C	C	G	G	G	C	T	C	G	G	G	C	G	C	C	G	G	C
MQ	59	60	60	60	60	60	60	60	60	60	60	60	60	60	60	60	60	60	60	60	60	60	60	60	60	60	60	60	60	60	60	60	60	60	60	60	60	60	60	60	60	60	60	60	60	60	60	59	60
annotations	possible toxin vapc31. contains pin domain., vapc31, BQ2027_MB0770	POSSIBLE CONSERVED LIPOPROTEIN LPPE, lppE, BQ2027_MB1913C	HYPOTHETICAL PROTEIN, None, BQ2027_MB2047C	PROBABLE FATTY-ACID-COA LIGASE FADD4 (FATTY-ACID-COA SYNTHETASE) (FATTY-ACID-COA SYNTHASE), fadD4, BQ2027_MB0220	PROBABLE OXIDOREDUCTASE (ALPHA SUBUNIT), None, BQ2027_MB2482C	No annotated product	CRISPR-associated protein, Csm5 family, csm5, BQ2027_MB2843C	PROBABLE ACETYL-COA ACETYLTRANSFERASE FADA5 (ACETOACETYL-COA THIOLASE), fadA5, BQ2027_MB3576	conserved protein, None, BQ2027_MB0367C	conserved protein, None, BQ2027_MB1113	cAMP-binding proteins - catabolite gene activator and regulatory subunit of cAMP-dependent protein kinases, None, BQ2027_MB0107	maltokinase mak, mak, BQ2027_MB0132	possible antitoxin vapb10, vapb10, BQ2027_MB1433C	PROBABLE UNIDENTIFIED ANTIBIOTIC-TRANSPORT ATP-BINDING PROTEIN ABC TRANSPORTER, None, BQ2027_MB1493C	Probable oxidoreductase, None, BQ2027_MB1741	CONSERVED HYPOTHETICAL PROTEIN, None, BQ2027_MB1804	HYPOTHETICAL PROTEIN, None, BQ2027_MB2048C	antibiotic-transport integral membrane leucine and valine rich protein abc transporter, None, BQ2027_MB2706C	halimadienyl diphosphate synthase, None, BQ2027_MB3411C	PROBABLE ENOYL-COA HYDRATASE ECHA20 (ENOYL HYDRASE) (UNSATURATED ACYL-COA HYDRATASE) (CROTONASE), echA20, BQ2027_MB3580	No annotated product	60 KDA CHAPERONIN 2 GROEL2 (PROTEIN CPN60-2) (GROEL PROTEIN 2) (65 KDA ANTIGEN) (HEAT SHOCK PROTEIN 65) (CELL WALL PROTEIN A) (ANTIGEN A), groEL2, BQ2027_MB0448	ppe family protein ppe11, PPE11, BQ2027_MB0461	PROBABLE CONSERVED TRANSMEMBRANE PROTEIN, None, BQ2027_MB0065	POSSIBLE ARYLSULFATASE ATSAb [SECOND PART] (ARYL-SULFATE SULPHOHYDROLASE) (ARYLSULPHATASE), atsAb, BQ2027_MB0732	No annotated product	POSSIBLE LONG-CHAIN-FATTY-ACID--COA LIGASE FADD12 (FATTY-ACID-COA SYNTHETASE) (FATTY-ACID-COA SYNTHASE), fadD12, BQ2027_MB1462C	Probable threonine dehydratase ilvA, ilvA, BQ2027_MB1585	Probable threonine dehydratase ilvA, ilvA, BQ2027_MB1585	O-antigen acetylase, None, BQ2027_MB1592C	PROBABLE NAD(P) TRANSHYDROGENASE (SUBUNIT ALPHA) PNTAb [SECOND PART; INTEGRAL MEMBRANE PROTEIN] (PYRIDINE NUCLEOTIDE TRANSHYDROGENASE SUBUNIT ALPHA) (NICOTINAMIDE NUCLEOTIDE TRANSHYDROGENASE SUBUNIT ALPHA), pntAb, BQ2027_MB0161	esx conserved component eccd5. esx-5 type vii secretion system protein. probable membrane protein., eccd5, BQ2027_MB1823	CaiB/BaiF family protein, None, BQ2027_MB1897	PROBABLE CONSERVED INTEGRAL MEMBRANE PROTEIN, None, BQ2027_MB0197	Probable integral membrane protein, None, BQ2027_MB2137	pyruvate dehydrogenase e1 component acee (pyruvate decarboxylase) (pyruvate dehydrogenase) (pyruvic dehydrogenase), aceE, BQ2027_MB2265	No annotated product	HYPOTHETICAL PROTEIN, None, BQ2027_MB2677C	SAM-dependent methyltransferases, None, BQ2027_MB2978C	SAM-dependent methyltransferase, None, BQ2027_MB3063C	PROBABLE CYTOCHROME P450 136 CYP136, cyp136, BQ2027_MB3085	PROBABLE ACETOHYDROXYACID SYNTHASE ILVX (ACETOLACTATE SYNTHASE), ilvX, BQ2027_MB3539C	CONSERVED HYPOTHETICAL PROTEIN, None, BQ2027_MB3841	Rieske (2Fe-2S) domain protein, None, BQ2027_MB3848	SECRETED PROLINE RICH PROTEIN MTC28 (PROLINE RICH 28 KDA ANTIGEN), mtc28, BQ2027_MB0041C	POSSIBLE MEMBRANE PROTEIN, None, BQ2027_MB0637	Probable aminopeptidase PepB, pepB, BQ2027_MB2236	enhanced intracellular survival protein eis,gcn5-related n-acetyltransferase, eis, BQ2027_MB2439C	probable iron-sulfur-binding reductase, None, BQ2027_MB0345C
[truncated: 247 more columns]

## Sheet: Sheet10
NC_002945.4:1622803	NC_002945.4:1144096	NC_002945.4:1210525	NC_002945.4:1954456	NC_002945.4:19840	NC_002945.4:2912938	NC_002945.4:3261221	NC_002945.4:4174427	NC_002945.4:4272994	NC_002945.4:866260	NC_002945.4:4294523	NC_002945.4:1099865	NC_002945.4:1285860	NC_002945.4:1318844	NC_002945.4:1606912	NC_002945.4:2020740	NC_002945.4:2312683	NC_002945.4:2644619	NC_002945.4:2754419	NC_002945.4:2852918	NC_002945.4:2938118	NC_002945.4:3085549	NC_002945.4:3151503	NC_002945.4:3541493	NC_002945.4:4090693	NC_002945.4:443388	NC_002945.4:922671	NC_002945.4:1233600	NC_002945.4:1395974	NC_002945.4:15224	NC_002945.4:2682776	NC_002945.4:3655253	NC_002945.4:726349	NC_002945.4:1163081	NC_002945.4:1174037	NC_002945.4:2318743	NC_002945.4:2550344	NC_002945.4:3489042	NC_002945.4:464450	NC_002945.4:2945929	NC_002945.4:2296808	NC_002945.4:2374111	NC_002945.4:2982917	NC_002945.4:3074152	NC_002945.4:3092109	NC_002945.4:4268299	NC_002945.4:491504	NC_002945.4:1543236	NC_002945.4:3692487	NC_002945.4:227458
root	G	C	T	C	G	C	C	T	G	C	G	T	C	T	A	C	G	G	G	T	G	C	C	G	T	C	G	T	G	G	C	G	G	G	G	C	T	G	C	G	G	T	C	G	C	G	T	C	T
17-4408_BCA_Dairy006	A	T	C	T	A	T	T	C	A	-	A	A	G	C	G	A	A	C	A	C	A	G	T	A	G	T	G	T	G	G	C	G	G	G	G	C	T	G	C	G	G	T	C	G	C	G	T	C	T
19-0645_BCA_Dairy037	A	T	C	T	A	T	T	C	A	C	G	T	C	T	A	C	G	G	G	T	G	C	C	G	T	C	A	G	T	A	T	T	A	A	A	T	C	A	C	G	G	T	C	G	C	G	T	C	T
17-0171_BCA_Dairy006	A	T	C	T	A	T	T	C	A	C	G	T	C	T	A	C	G	G	G	T	G	C	C	G	T	C	A	G	T	A	T	T	G	G	G	C	T	G	T	A	A	C	T	A	T	C	C	T	T
16-9282_BCA_Dairy003	A	T	C	T	A	T	T	C	A	C	G	T	C	T	A	C	G	G	G	T	G	C	C	G	T	C	A	G	T	A	T	T	G	G	G	C	T	G	T	A	A	C	T	A	T	C	T	C	C
SRR5657493_2015_Cattle_MX	A	T	C	T	A	T	T	C	A	C	G	T	C	T	A	C	G	G	G	T	G	C	C	G	T	C	A	G	T	A	T	T	G	G	G	C	T	G	T	G	G	T	C	G	C	G	T	C	T
15-2081RM_BCA_Human	A	T	C	T	A	T	T	C	A	C	G	T	C	T	A	C	G	G	G	T	G	C	C	G	T	C	A	T	G	G	C	G	G	G	G	C	T	G	C	G	G	T	C	G	C	G	T	C	T
SRR5657481_2012_Human_MX	A	T	C	T	A	T	T	C	A	C	G	T	C	T	A	C	G	G	G	T	G	C	C	G	T	C	A	T	G	G	C	G	G	G	G	C	T	G	C	G	G	T	C	G	C	G	T	C	T
17-10360_BCA_Dairy035	G	C	T	C	G	C	C	T	G	C	G	T	C	T	A	C	G	G	G	T	G	C	C	G	T	C	G	T	G	G	C	G	G	G	G	C	T	G	C	G	G	T	C	G	C	G	T	C	T
17-7162_BCA_Dairy021	G	C	T	C	G	C	C	T	G	C	G	T	C	T	A	C	G	G	G	T	G	C	C	G	T	C	G	T	G	G	C	G	G	G	G	C	T	G	C	G	G	T	C	G	C	G	T	C	T
17-7164_BCA_Dairy021	G	C	T	C	G	C	C	T	G	C	G	T	C	T	A	C	G	G	G	T	G	C	C	G	T	C	G	T	G	G	C	G	G	G	G	C	T	G	C	G	G	T	C	G	C	G	T	C	T
18-4827_BCA_Dairy021	G	C	T	C	G	C	C	T	G	C	G	T	C	T	A	C	G	G	G	T	G	C	C	G	T	C	G	T	G	G	C	G	G	G	G	C	T	G	C	G	G	T	C	G	C	G	T	C	T
17-7161_BCA_Dairy021	G	C	T	C	G	C	C	T	G	C	G	T	C	T	A	C	G	G	G	T	G	C	C	G	T	C	G	T	G	G	C	G	G	G	G	C	T	G	C	G	G	T	C	G	C	G	T	C	T
17-7702_BCA_Dairy021	G	C	T	C	G	C	C	T	G	C	G	T	C	T	A	C	G	G	G	T	G	C	C	G	T	C	G	T	G	G	C	G	G	G	G	C	T	G	C	G	G	T	C	G	C	G	T	C	T
SRR5657444_2016_Cattle_MX	G	C	T	C	G	C	C	T	G	C	G	T	C	T	A	C	G	G	G	T	G	C	C	G	T	C	G	T	G	G	C	G	G	G	G	C	T	G	C	G	G	T	C	G	C	G	T	C	T
17-7652_BCA_Dairy021	G	C	T	C	G	C	C	T	G	C	G	T	C	T	A	C	G	G	G	T	G	C	C	G	T	C	G	T	G	G	C	G	G	G	G	C	T	G	C	G	G	T	C	G	C	G	T	C	T
18-4826_BCA_Dairy021	G	C	T	C	G	C	C	T	G	C	G	T	C	T	A	C	G	G	G	T	G	C	C	G	T	C	G	T	G	G	C	G	G	G	G	C	T	G	C	G	G	T	C	G	C	G	T	C	T
17-7163_BCA_Dairy021	G	C	T	C	G	C	C	T	G	C	G	T	C	T	A	C	G	G	G	T	G	C	C	G	T	C	G	T	G	G	C	G	G	G	G	C	T	G	C	G	G	T	C	G	C	G	T	C	T
18-3288_BCA_Dairy035	G	C	T	C	G	C	C	T	G	C	G	T	C	T	A	C	G	G	G	T	G	C	C	G	T	C	G	T	G	G	C	G	G	G	G	C	T	G	C	G	G	T	C	G	C	G	T	C	T
SRR5657463_2015_Dairy_MX	G	C	T	C	G	C	C	T	G	C	G	T	C	T	A	C	G	G	G	T	G	C	C	G	T	C	G	T	G	G	C	G	G	G	G	C	T	G	C	G	G	T	C	G	C	G	T	C	T
18-5586_BCA_Dairy035	G	C	T	C	G	C	C	T	G	C	G	T	C	T	A	C	G	G	G	T	G	C	C	G	T	C	G	T	G	G	C	G	G	G	G	C	T	G	C	G	G	T	C	G	C	G	T	C	T
SRR5657462_2015_Cattle_MX	G	C	T	C	G	C	C	T	G	C	G	T	C	T	A	C	G	G	G	T	G	C	C	G	T	C	G	T	G	G	C	G	G	G	G	C	T	G	C	G	G	T	C	G	C	G	T	C	T
19-0646_BCA_Dairy035	G	C	T	C	G	C	C	T	G	T	G	T	C	T	A	C	G	G	G	T	G	C	C	G	T	C	G	T	G	G	C	G	G	G	G	C	T	G	C	G	G	T	C	G	C	G	T	C	T
18-1358_BCA_Dairy047	G	C	T	C	G	C	C	T	G	C	G	T	C	T	A	C	G	G	G	T	G	C	C	G	T	C	G	T	G	G	C	G	G	G	G	C	T	G	C	G	G	T	C	G	C	G	T	C	T
18-4825_BCA_Dairy021	G	C	T	C	G	C	C	T	G	C	G	T	C	T	A	C	G	G	G	T	G	C	C	G	T	C	G	T	G	G	C	G	G	G	G	C	T	G	C	G	G	T	C	G	C	G	T	C	T
18-3971_BCA_Dairy047	G	C	T	C	G	C	C	T	G	C	G	T	C	T	A	C	G	G	G	T	G	C	C	G	T	C	G	T	G	G	C	G	G	G	G	C	T	G	C	G	G	T	C	G	C	G	T	C	T
18-4105_BCA_Dairy047	G	C	T	C	G	C	C	T	G	C	G	T	C	T	A	C	G	G	G	T	G	C	C	G	T	C	G	T	G	G	C	G	G	G	G	C	T	G	C	G	G	T	C	G	C	G	T	C	T
18-4106_BCA_Dairy047	G	C	T	C	G	C	C	T	G	C	G	T	C	T	A	C	G	G	G	T	G	C	C	G	T	C	G	T	G	G	C	G	G	G	G	C	T	G	C	G	G	T	C	G	C	G	T	C	T
18-4457_BCA_Dairy040	G	C	T	C	G	C	C	T	G	C	G	T	C	T	A	C	G	G	G	T	G	C	C	G	T	C	G	T	G	G	C	G	G	G	G	C	T	G	C	G	G	T	C	G	C	G	T	C	T
SRR5657402_2015_Dairy_MX	G	C	T	C	G	C	C	T	G	C	G	T	C	T	A	C	G	G	G	T	G	C	C	G	T	C	G	T	G	G	C	G	G	G	G	C	T	G	C	G	G	T	C	G	C	G	T	C	T
18-4832_BCA_Dairy029	G	C	T	C	G	C	C	T	G	C	G	T	C	T	A	C	G	G	G	T	G	C	C	G	T	C	G	T	G	G	C	G	G	G	G	C	T	G	C	G	G	T	C	G	C	G	T	C	T
17-6803_BCA_Dairy047	G	C	T	C	G	C	C	T	G	C	G	T	C	T	A	C	G	G	G	T	G	C	C	G	T	C	G	T	G	G	C	G	G	G	G	C	T	G	C	G	G	T	C	G	C	G	T	C	T
18-6592_BCA_Dairy047	G	C	T	C	G	C	C	T	G	C	G	T	C	T	A	C	G	G	G	T	G	C	C	G	T	C	G	T	G	G	C	G	G	G	G	C	T	G	C	G	G	T	C	G	C	G	T	C	T
19-4736_BCA_Queso_Fresco	G	C	T	C	G	C	C	T	G	C	G	T	C	T	A	C	G	G	G	T	G	C	C	G	T	C	G	T	G	G	C	G	G	G	G	C	T	G	C	G	G	T	C	G	C	G	T	C	T
18-4831_BCA_Dairy047	G	C	T	C	G	C	C	T	G	C	G	T	C	T	A	C	G	G	G	T	G	C	C	G	T	C	G	T	G	G	C	G	G	G	G	C	T	G	C	G	G	T	C	G	C	G	T	C	T
18-9133_BCA_Dairy047	G	C	T	C	G	C	C	T	G	C	G	T	C	T	A	C	G	G	G	T	G	C	C	G	T	C	G	T	G	G	C	G	G	G	G	C	T	G	C	G	G	T	C	G	C	G	T	C	T
18-9131_BCA_Dairy047	G	C	T	C	G	C	C	T	G	C	G	T	C	T	A	C	G	G	G	T	G	C	C	G	T	C	G	T	G	G	C	G	G	G	G	C	T	G	C	G	G	T	C	G	C	G	T	C	T
18-1359_BCA_Dairy035	G	C	T	C	G	C	C	T	G	C	G	T	C	T	A	C	G	G	G	T	G	C	C	G	T	C	G	T	G	G	C	G	G	G	G	C	T	G	C	G	G	T	C	G	C	G	T	C	T
SRR5657405_2015_Cattle_MX	G	C	T	C	G	C	C	T	G	C	G	T	C	T	A	C	G	G	G	T	G	C	C	G	T	C	G	T	G	G	C	G	G	G	G	C	T	G	C	G	G	T	C	G	C	G	T	C	T
17-10300_BCA_Dairy043	G	C	T	C	G	C	C	T	G	C	G	T	C	T	A	C	G	G	G	T	G	C	C	G	T	C	G	T	G	G	C	G	G	G	G	C	T	G	C	G	G	T	C	G	C	G	T	C	T
18-6632_BCA_Dairy022	G	C	T	C	G	C	C	T	G	C	G	T	C	T	A	C	G	G	G	T	G	C	C	G	T	C	G	T	G	G	C	G	G	G	G	C	T	G	C	G	G	T	C	G	C	G	T	C	T
17-6801_BCA_Dairy022	G	C	T	C	G	C	C	T	G	C	G	T	C	T	A	C	G	G	G	T	G	C	C	G	T	C	G	T	G	G	C	G	G	G	G	C	T	G	C	G	G	T	C	G	C	G	T	C	T
SRR5657494_2015_Cattle_MX	G	C	T	C	G	C	C	T	G	C	G	T	C	T	A	C	G	G	G	T	G	C	C	G	T	C	G	T	G	G	C	G	G	G	G	C	T	G	C	G	G	T	C	G	C	G	T	C	T
18-7613_BCA_Dairy025	G	C	T	C	G	C	C	T	G	C	G	T	C	T	A	C	G	G	G	T	G	C	C	G	T	C	G	T	G	G	C	G	G	G	G	C	T	G	C	G	G	T	C	G	C	G	T	C	T
MQ	60	60	59	60	60	59	60	60	60	60	60	60	60	60	60	60	60	60	60	60	60	60	60	60	60	60	59	60	60	60	60	60	60	60	60	60	60	60	59	60	60	60	60	60	60	60	60	57	60
annotations	Nucleoside triphosphate pyrophosphohydrolase MazG (EC, mazG, BQ2027_MB1049	conserved protein, None, BQ2027_MB1113	POSSIBLE NITRATE/NITRITE TRANSPORTER NARK2, narK2, BQ2027_MB1766C	PROBABLE PENICILLIN-BINDING PROTEIN PBPA, pbpA, BQ2027_MB0016C	FIG049476: HIT family protein, None, BQ2027_MB2645C	chorismate pyruvate lyase, None, BQ2027_MB2973C	O-methyltransferase, None, BQ2027_MB3816C	probable ferredoxin-dependent glutamate synthase [nadph] (large subunit) gltb (l-glutamate synthase) (l-glutamate synthetase) (nadh-glutamate synthase) (glutamate synthase (nadh))(nadph-gogat), gltB, BQ2027_MB3889C	PROBABLE DEHYDROGENASE/REDUCTASE, None, BQ2027_MB0793	esx-1 secretion-associated protein espi. conserved proline and alanine rich protein., espi, BQ2027_MB3906	probable serine protease pepd (serine proteinase) (mtb32b), pepd, BQ2027_MB1009	Conserved alanine and proline rich protein, None, BQ2027_MB1189C	probable polyketide beta-ketoacyl synthase pks4, pks3, BQ2027_MB1213	No annotated product	ppe family protein ppe25, PPE25, BQ2027_MB1815	Probable bifunctional protein, CobI-CobJ fusion protein: S-adenosyl-L-methionine-precorrin-2 methyl transferase + precorrin-3 methylase, cobI, BQ2027_MB2092	PHENYLOXAZOLINE SYNTHASE MBTB (PHENYLOXAZOLINE SYNTHETASE), mbtB, BQ2027_MB2404C	PROBABLE NAD-DEPENDENT GLUTAMATE DEHYDROGENASE GDH (NAD-GDH) (NAD-DEPENDENT GLUTAMIC DEHYDROGENASE), gdh, BQ2027_MB2503C	No annotated product	CADMIUM INDUCIBLE PROTEIN CADI, cadI, BQ2027_MB2674	CRISPR-associated protein Cas1, cas1, BQ2027_MB2841C	CONSERVED HYPOTHETICAL PROTEIN, None, BQ2027_MB2904C	PROBABLE MOLYBDENUM COFACTOR BIOSYNTHESIS PROTEIN MOEB1 (MPT-SYNTHASE SULFURYLASE) (MOLYBDOPTERIN SYNTHASE SULPHURYLASE), moeB1, BQ2027_MB3231C	conserved protein, None, BQ2027_MB3731C	No annotated product	possible transposase (fragment), None, BQ2027_MB0852	No annotated product	PROBABLE DRUG-TRANSPORT INTEGRAL MEMBRANE PROTEIN, None, BQ2027_MB1282	POSSIBLE ANTHRANILATE SYNTHASE COMPONENT II TRPG (GLUTAMINE AMIDOTRANSFERASE), trpG, BQ2027_MB0013	30s ribosomal protein s20 rpst, rpsT, BQ2027_MB2435	PROBABLE PHOSPHOMANNOMUTASE PMMB (PHOSPHOMANNOSE MUTASE), pmmB, BQ2027_MB3336	PROBABLE EXONUCLEASE V (GAMMA CHAIN) RECC (EXODEOXYRIBONUCLEASE V GAMMA CHAIN)(EXODEOXYRIBONUCLEASE V POLYPEPTIDE), recC, BQ2027_MB0648C	pe family protein pe8, PE8, BQ2027_MB1069C	PROBABLE OXIDOREDUCTASE, None, BQ2027_MB1079	Possible hypothetical exported or envelope protein, None, BQ2027_MB2100C	Probable haloalkane dehalogenase, None, BQ2027_MB2318	PPE FAMILY PROTEIN, PPE70, BQ2027_MB3184C	PROBABLE TRANSCRIPTIONAL REGULATORY PROTEIN (PROBABLY LUXR/UHPA-FAMILY), None, BQ2027_MB0393	POSSIBLE EXPORTED ALANINE AND VALINE RICH PROTEIN, None, BQ2027_MB2687	Polyprenol-monophosphomannose synthase Ppm1, ppm1, BQ2027_MB2077C	l-asparagine permease ansp1, ansP1, BQ2027_MB2151	PROBABLE CONSERVED TRANSMEMBRANE PROTEIN, None, BQ2027_MB2728	Mobile element protein, None, BQ2027_MB2828	CRISPR-associated protein, Csm1 family, cas10, BQ2027_MB2847C	TRANSCRIPTIONAL REGULATORY REPRESSOR PROTEIN (TETR-FAMILY) ETHR, ethR, BQ2027_MB3885	BETA LACTAMASE LIKE PROTEIN, None, BQ2027_MB0414C	No annotated product	ppe family protein ppe54, PPE54, BQ2027_MB3375C	probable transmembrane multidrug efflux pump, None, BQ2027_MB0200
[truncated: 264 more columns]
