# Supplementary material for: Whole Genome Sequencing Links Mycobacterium bovis From Cattle, Cheese and Humans in Baja California, Mexico
Source: Front Vet Sci. 2021 Aug 3;8:674307. doi: 10.3389/fvets.2021.674307 (PMC8370811; doi:10.3389/fvets.2021.674307)
Supplement: Supplementary File 3 — List of M. bovis SNP clusters (genotypes) identified in BCA dairies. [file Table_3.XLSX]

## Sheet: Sheet1
Supplementary File 3. List of M. bovis SNP clusters (genotypes) found in cattle and cheese from Baja California in this study (BCA-P), previous studies (BCA-O) and the rest of Mexico (MEX). Strains were identified according to the consesus SNP, with respect to SNP position in the reference genome M. bovis AF2122/97 (NC_002945.4).
BCA-P	BCA-O	MEX	Total strains
NC_002945.4:1003658	NC_002945.4:1024018	NC_002945.4:1024018	NC_002945.4:1003658
NC_002945.4:1024018	NC_002945.4:1038839	NC_002945.4:1030829	NC_002945.4:1024018
NC_002945.4:1038839	NC_002945.4:1129861	NC_002945.4:1038839	NC_002945.4:1030829
NC_002945.4:1051351	NC_002945.4:1254487	NC_002945.4:1048291	NC_002945.4:1038839
NC_002945.4:1118556	NC_002945.4:1295549	NC_002945.4:1051351	NC_002945.4:1048291
NC_002945.4:1129861	NC_002945.4:1299369	NC_002945.4:1061663	NC_002945.4:1051351
NC_002945.4:1254487	NC_002945.4:1483480	NC_002945.4:1079889	NC_002945.4:1061663
NC_002945.4:1295549	NC_002945.4:1589514	NC_002945.4:1080364	NC_002945.4:1079889
NC_002945.4:1483480	NC_002945.4:1622803	NC_002945.4:1095172	NC_002945.4:1080364
NC_002945.4:1589514	NC_002945.4:1790349	NC_002945.4:1098017	NC_002945.4:1095172
NC_002945.4:1622803	NC_002945.4:1881856	NC_002945.4:1129861	NC_002945.4:1098017
NC_002945.4:1790349	NC_002945.4:1946619	NC_002945.4:1135324	NC_002945.4:1118556
NC_002945.4:1881856	NC_002945.4:19670	NC_002945.4:1141190	NC_002945.4:1129861
NC_002945.4:1945505	NC_002945.4:2005215	NC_002945.4:1141620	NC_002945.4:1135324
NC_002945.4:1946619	NC_002945.4:2033870	NC_002945.4:1254487	NC_002945.4:1141190
NC_002945.4:19670	NC_002945.4:2232592	NC_002945.4:1295549	NC_002945.4:1141620
NC_002945.4:2005215	NC_002945.4:256898	NC_002945.4:1299369	NC_002945.4:1254487
NC_002945.4:2033870	NC_002945.4:2692331	NC_002945.4:1332559	NC_002945.4:1295549
NC_002945.4:256898	NC_002945.4:2778919	NC_002945.4:1371487	NC_002945.4:1299369
NC_002945.4:2692331	NC_002945.4:2803419	NC_002945.4:139460	NC_002945.4:1332559
NC_002945.4:2778919	NC_002945.4:2867503	NC_002945.4:1489088	NC_002945.4:1371487
NC_002945.4:2803419	NC_002945.4:2926459	NC_002945.4:1499464	NC_002945.4:139460
NC_002945.4:2867503	NC_002945.4:2998141	NC_002945.4:1542880	NC_002945.4:1483480
NC_002945.4:2998141	NC_002945.4:3043696	NC_002945.4:1584651	NC_002945.4:1489088
NC_002945.4:3043696	NC_002945.4:3073557	NC_002945.4:1612340	NC_002945.4:1499464
NC_002945.4:3073557	NC_002945.4:3077969	NC_002945.4:1668725	NC_002945.4:1542880
NC_002945.4:3077969	NC_002945.4:3261221	NC_002945.4:1701920	NC_002945.4:1584651
NC_002945.4:3261221	NC_002945.4:3364144	NC_002945.4:177287	NC_002945.4:1589514
NC_002945.4:3432085	NC_002945.4:3432085	NC_002945.4:1790349	NC_002945.4:1612340
NC_002945.4:3436697	NC_002945.4:3436697	NC_002945.4:1814064	NC_002945.4:1622803
NC_002945.4:3468394	NC_002945.4:3468394	NC_002945.4:1830046	NC_002945.4:1668725
NC_002945.4:3523804	NC_002945.4:3523804	NC_002945.4:1872263	NC_002945.4:1701920
NC_002945.4:389472	NC_002945.4:389472	NC_002945.4:1945505	NC_002945.4:177287
NC_002945.4:3928620	NC_002945.4:3928620	NC_002945.4:1946619	NC_002945.4:1790349
NC_002945.4:3975860	NC_002945.4:3975860	NC_002945.4:1962242	NC_002945.4:1814064
NC_002945.4:4219410	NC_002945.4:4022029	NC_002945.4:198388	NC_002945.4:1830046
NC_002945.4:57046	NC_002945.4:4060755	NC_002945.4:2108312	NC_002945.4:1872263
NC_002945.4:671635	NC_002945.4:4219410	NC_002945.4:2232592	NC_002945.4:1881856
NC_002945.4:937683	NC_002945.4:4250477	NC_002945.4:2322516	NC_002945.4:1945505
NC_002945.4:956752	NC_002945.4:4345429	NC_002945.4:2411239	NC_002945.4:1946619
	NC_002945.4:671635	NC_002945.4:2468017	NC_002945.4:1962242
	NC_002945.4:937683	NC_002945.4:2546958	NC_002945.4:19670
	NC_002945.4:956752	NC_002945.4:265453	NC_002945.4:198388
		NC_002945.4:2778919	NC_002945.4:2005215
		NC_002945.4:2926459	NC_002945.4:2033870
		NC_002945.4:2926759	NC_002945.4:2108312
		NC_002945.4:2940144	NC_002945.4:2232592
		NC_002945.4:2944962	NC_002945.4:2322516
		NC_002945.4:2998141	NC_002945.4:2411239
		NC_002945.4:3073557	NC_002945.4:2468017
		NC_002945.4:308852	NC_002945.4:2546958
		NC_002945.4:3149672	NC_002945.4:256898
		NC_002945.4:3150557	NC_002945.4:265453
		NC_002945.4:3185411	NC_002945.4:2692331
		NC_002945.4:3203015	NC_002945.4:2778919
		NC_002945.4:3209992	NC_002945.4:2803419
		NC_002945.4:327446	NC_002945.4:2867503
		NC_002945.4:3364144	NC_002945.4:2926459
		NC_002945.4:3451956	NC_002945.4:2926759
		NC_002945.4:3523804	NC_002945.4:2940144
		NC_002945.4:3585549	NC_002945.4:2944962
		NC_002945.4:389472	NC_002945.4:2998141
		NC_002945.4:3928620	NC_002945.4:3043696
		NC_002945.4:3975860	NC_002945.4:3073557
		NC_002945.4:4022029	NC_002945.4:3077969
		NC_002945.4:4060755	NC_002945.4:308852
		NC_002945.4:4150894	NC_002945.4:3149672
		NC_002945.4:4219410	NC_002945.4:3150557
		NC_002945.4:4250477	NC_002945.4:3185411
		NC_002945.4:4345429	NC_002945.4:3203015
		NC_002945.4:558746	NC_002945.4:3209992
		NC_002945.4:57046	NC_002945.4:3261221
		NC_002945.4:671635	NC_002945.4:327446
		NC_002945.4:751671	NC_002945.4:3364144
		NC_002945.4:768011	NC_002945.4:3432085
		NC_002945.4:903153	NC_002945.4:3436697
		NC_002945.4:937683	NC_002945.4:3451956
		NC_002945.4:956752	NC_002945.4:3468394
			NC_002945.4:3523804
			NC_002945.4:3585549
			NC_002945.4:389472
			NC_002945.4:3928620
			NC_002945.4:3975860
			NC_002945.4:4022029
			NC_002945.4:4060755
			NC_002945.4:4150894
			NC_002945.4:4219410
			NC_002945.4:4250477
			NC_002945.4:4345429
			NC_002945.4:558746
			NC_002945.4:57046
			NC_002945.4:671635
			NC_002945.4:751671
			NC_002945.4:768011
			NC_002945.4:903153
			NC_002945.4:937683
			NC_002945.4:956752
