# Supplementary material for: Whole Genome Sequencing Links Mycobacterium bovis From Cattle, Cheese and Humans in Baja California, Mexico
Source: Front Vet Sci. 2021 Aug 3;8:674307. doi: 10.3389/fvets.2021.674307 (PMC8370811; doi:10.3389/fvets.2021.674307)
Supplement: Supplementary File 4 — List of accessions retrieved from NCBI's Sequence Read Archive. [file Table_4.XLSX]

## Sheet: Sheet1
Supplementary File 4. List of accessions retrieved from NCBI's Sequence Read Archive. Year of isolation, host and country of origin are given. MX=Mexico, US-United States, US-UNK=isolated in the US from cattle of unknown origin, UNK=unknown.
SRA accession number	Year of isolation	Host	Country of origin
SRR11294520	2016	Cattle	MX
SRR11294533	2016	Cattle	MX
SRR11294534	2016	Cattle	MX
SRR11294540	2016	Cattle	MX
SRR1791692	1999	Elk	US
SRR1791702	2000	Cattle	MX
SRR1791703	2000	Cattle	MX
SRR1791707	2001	Jaguar	UNK-US
SRR1791708	2001	Cattle	US
SRR1791714	2001	Cattle	UNK-US
SRR1791715	2001	Cattle	MX
SRR1791735	2001	Cattle	MX
SRR1791736	2001	Cattle	MX
SRR1791737	2001	Cattle	MX
SRR1791738	2001	Cattle	US
SRR1791746	2001	Cattle	US
SRR1791752	2001	Cattle	MX
SRR1791755	2001	Cattle	MX
SRR1791758	2001	Cattle	MX
SRR1791761	2001	Cattle	MX
SRR1791767	2001	Cattle	MX
SRR1791770	2001	Cattle	MX
SRR1791773	2001	Cattle	MX
SRR1791777	2001	Cattle	MX
SRR1791778	2001	Cattle	MX
SRR1791779	2001	Cattle	UNK-US
SRR1791781	2001	Cattle	MX
SRR1791782	2001	Cattle	MX
SRR1791785	2001	Cattle	MX
SRR1791788	2001	Cattle	MX
SRR1791789	2001	Cattle	UNK-US
SRR1791790	2001	Cattle	MX
SRR1791796	2002	Cattle	MX
SRR1791798	2002	Cattle	MX
SRR1791800	2002	Cattle	MX
SRR1791801	2002	Cattle	MX
SRR1791807	2002	Cattle	MX
SRR1791812	2002	Cattle	US
SRR1791815	2002	Cattle	UNK-US
SRR1791822	2002	Cattle	MX
SRR1791826	2002	Cattle	MX
SRR1791828	2002	Cattle	US
SRR1791831	2002	Cattle	MX
SRR1791834	2002	Cattle	MX
SRR1791839	2002	Cattle	US
SRR1791841	2002	Cattle	US
SRR1791843	2002	Cattle	MX
SRR1791845	2002	Cattle	MX
SRR1791853	2002	Cattle	MX
SRR1791865	2003	Cattle	MX
SRR1791871	2003	Cattle	MX
SRR1791885	2003	Cattle	US
SRR1791888	2003	Cattle	US
SRR1791891	2003	Cattle	MX
SRR1791892	2003	Cattle	MX
SRR1791893	2003	Cattle	MX
SRR1791894	2003	Cattle	US
SRR1791900	2003	Cattle	MX
SRR1791903	2003	Cattle	MX
SRR1791905	2003	Cattle	US
SRR1791911	2004	Cattle	UNK-US
SRR1791912	2004	Cattle	MX
SRR1791924	2004	Cattle	MX
SRR1791926	2004	Cattle	MX
SRR1791927	2004	Cattle	MX
SRR1791928	2004	Cattle	MX
SRR1791937	2005	Cattle	MX
SRR1791938	2005	Cattle	MX
SRR1791949	2005	Cattle	US
SRR1791950	2005	Deer	UNK-US
SRR1791951	2005	Cattle	MX
SRR1791954	2005	Cattle	MX
SRR1791963	2005	Cattle	UNK-US
SRR1791966	2005	Cattle	MX
SRR1791970	2005	Cattle	MX
SRR1791973	2005	Cattle	MX
SRR1791975	2005	Cattle	MX
SRR1791976	2005	Cheese	MX
SRR1791977	2005	Cattle	MX
SRR1791991	2006	Cattle	MX
SRR1791993	2006	Cattle	MX
SRR1791998	2005	Cattle	MX
SRR1792000	2005	Cattle	US
SRR1792002	2005	Cattle	US
SRR1792013	2006	Cattle	MX
SRR1792016	2006	Cattle	MX
SRR1792017	2006	Cattle	UNK-US
SRR1792019	2006	Cattle	US
SRR1792028	2006	Cattle	MX
SRR1792031	2006	Cattle	MX
SRR1792034	2006	Cattle	US
SRR1792036	2006	Cattle	MX
SRR1792040	2007	Cattle	MX
SRR1792046	2006	Cattle	MX
SRR1792060	2007	Cattle	US
SRR1792063	2007	Cattle	MX
SRR1792066	2007	Cattle	MX
SRR1792068	2007	Cattle	US
SRR1792071	2007	Cattle	MX
SRR1792072	2007	Cattle	MX
SRR1792073	2007	Cattle	MX
SRR1792077	2007	Cattle	US
SRR1792078	2007	Cattle	MX
SRR1792082	2007	Cattle	US
SRR1792098	2007	Cattle	US
SRR1792099	2007	Cattle	MX
SRR1792111	2008	Cattle	US
SRR1792112	2008	Cattle	US
SRR1792117	2008	Cattle	MX
SRR1792118	2008	Cattle	MX
SRR1792153	2008	Cattle	UNK-US
SRR1792155	2008	Cattle	MX
SRR1792158	2008	Cattle	MX
SRR1792159	2008	FeralPig	US
SRR1792161	2008	FallowDeer	US
SRR1792169	2008	Cattle	US
SRR1792171	2008	Cattle	MX
SRR1792175	2009	Cattle	US
SRR1792183	2009	Cattle	US
SRR1792188	2009	Elk	US
SRR1792195	2009	Cattle	US
SRR1792203	2009	Cattle	US
SRR1792241	2009	Cattle	MX
SRR1792245	2009	Cattle	MX
SRR1792250	2010	Cattle	US
SRR1792251	2010	Cattle	US
SRR1792252	2010	Cattle	US
SRR1792259	2010	Cattle	MX
SRR1792260	2010	Cattle	US
SRR1792261	2010	Cattle	US
SRR1792269	2010	Cattle	MX
SRR1792271	2010	Cattle	US
SRR1792279	2010	Cattle	MX
SRR1792282	2011	Cattle	US
SRR1792298	2011	Cattle	MX
SRR1792305	2011	Cattle	US
SRR1792306	2011	Cattle	US
SRR1792307	2011	Cattle	MX
SRR1792312	2011	Cattle	US
SRR1792322	2011	Cattle	US
SRR1792328	2011	Cattle	MX
SRR1792330	2011	Cattle	MX
SRR1792331	2012	Cattle	US
SRR1792339	2012	Cattle	US
SRR1792349	2012	Cattle	MX
SRR1792350	2012	Cat	US
SRR1792352	2012	Cattle	US
SRR1792353	2012	Cattle	MX
SRR1792355	2013	Cattle	US
SRR1792357	2013	Cattle	MX
SRR1792358	2013	Cattle	MX
SRR1792369	2013	Cattle	MX
SRR1792372	2013	Cattle	MX
SRR1792383	2013	Cattle	US
SRR1792384	2013	Cattle	MX
SRR1792392	2013	Cattle	US
SRR1792409	2013	Cattle	MX
SRR1792416	2013	Cattle	US
SRR1792438	2013	Cattle	MX
SRR1792441	2013	Cattle	MX
SRR1792442	2013	Cattle	US
SRR1792443	2013	Cattle	US
SRR1792447	2013	Cattle	MX
SRR1792448	2013	Cattle	US
SRR1792449	2013	Cattle	MX
SRR1792450	2013	Cattle	US
SRR1792485	1993	Cattle	US
SRR1792487	1994	Cattle	UNK-US
SRR1792488	1994	Elk	US
SRR1792491	1996	Cattle	US
SRR1792493	1997	FallowDeer	US
SRR1792494	1997	Cattle	US
SRR1792503	1999	Cattle	US
SRR1792504	1999	Cattle	US
SRR3135068	2001	Rhino	UNK
SRR3135070	2011	Monkey	UNK-US
SRR4019492	1998	Coyote	US
SRR5657360	2016	Dairy	MX
SRR5657362	2015	Cattle	MX
SRR5657363	2016	Cattle	MX
SRR5657367	2015	Dairy	MX
SRR5657371	2015	Cattle	MX
SRR5657372	2016	Dairy	MX
SRR5657373	2016	Dairy	MX
SRR5657378	2016	Dairy	MX
SRR5657379	2015	Dairy	MX
SRR5657385	2015	Dairy	MX
SRR5657387	2016	Dairy	MX
SRR5657391	2016	Cattle	MX
SRR5657394	2016	Cattle	MX
SRR5657395	2016	Cattle	MX
SRR5657396	2016	Beef	MX
SRR5657397	2016	Cattle	MX
SRR5657400	2011	Human	MX
SRR5657401	2011	Human	MX
SRR5657402	2015	Dairy	MX
SRR5657403	2016	Cattle	MX
SRR5657404	2015	Dairy	MX
SRR5657405	2015	Cattle	MX
SRR5657407	2016	Dairy	MX
SRR5657408	2010	Human	MX
SRR5657409	2011	Human	MX
SRR5657410	2011	Human	MX
SRR5657411	2015	Cattle	MX
SRR5657415	2016	Dairy	MX
SRR5657417	2015	Dairy	MX
SRR5657422	2016	Dairy	MX
SRR5657424	2015	Cattle	MX
SRR5657425	2016	Cattle	MX
SRR5657430	2016	Dairy	MX
SRR5657431	2016	Cattle	MX
SRR5657437	2016	Dairy	MX
SRR5657441	2016	Cattle	MX
SRR5657444	2016	Cattle	MX
SRR5657448	2016	Cattle	MX
SRR5657449	2016	Cattle	MX
SRR5657456	2015	Cattle	MX
SRR5657461	2016	Dairy	MX
SRR5657462	2015	Cattle	MX
SRR5657463	2015	Dairy	MX
SRR5657464	2012	Human	MX
SRR5657465	2015	Human	MX
SRR5657466	2015	Dairy	MX
SRR5657467	2015	Cattle	MX
SRR5657468	2015	Dairy	MX
SRR5657469	2015	Dairy	MX
SRR5657477	2012	Human	MX
SRR5657478	2012	Human	MX
SRR5657479	2012	Human	MX
SRR5657480	2012	Human	MX
SRR5657481	2012	Human	MX
SRR5657482	2012	Human	MX
SRR5657483	2012	Human	MX
SRR5657484	2012	Human	MX
SRR5657485	2012	Human	MX
SRR5657486	2012	Human	MX
SRR5657493	2015	Cattle	MX
SRR5657494	2015	Cattle	MX
SRR5657496	2015	Dairy	MX
SRR5657501	2015	Dairy	MX
SRR5657502	2015	Cattle	MX
SRR5657506	2015	Dairy	MX
SRR5657507	2015	Cattle	MX
SRR5657508	2015	Dairy	MX
SRR5657511	2016	Dairy	MX
SRR5657513	2016	Dairy	MX
SRR5657514	2015	Dairy	MX
SRR5657518	2015	Dairy	MX
SRR5657519	2015	Cattle	MX
SRR5657520	2016	Dairy	MX
SRR5657523	2016	Dairy	MX
SRR7236129	2010	Dairy	MX
SRR7236131	1997	Cattle	MX
SRR7236317	2013	Human	MX
SRR7236363	2014	Human	MX
SRR7236378	2009	Dairy	MX
SRR7240021	2001	Cattle	UNK-US
SRR7240022	2001	Cattle	US
SRR7240058	2017	Cattle	US
SRR7240083	2016	Cattle	MX
SRR7240121	2014	Cattle	US
SRR7240123	2011	Cattle	MX
SRR7240125	2011	Monkey	UNK-US
SRR7240157	1995	Cattle	MX
SRR7240184	2001	Cattle	MX
SRR7240189	2001	Cattle	US
SRR7240203	1991	Primate	UNK-US
SRR7240204	1992	Cattle	UNK-US
SRR7240221	2015	Cattle	MX
SRR7240233	2017	Cattle	MX
SRR7240234	2016	Cattle	MX
SRR7240259	2016	Cattle	US
SRR7240291	2017	Cattle	US
SRR7240306	2017	Cattle	US
SRR7240341	2002	Cattle	MX
SRR7240342	2002	Cattle	MX
SRR7240357	2003	Cattle	US
SRR7240359	2005	Cattle	US
SRR7240386	1991	Cattle	UNK-US
SRR7240393	1991	Cattle	US
SRR7240402	1995	Cattle	UNK-US
SRR7240428	1994	Antelope	UNK-US
SRR7240455	1990	Cattle	UNK-US
SRR7240457	1990	Cattle	US
SRR7240463	2015	Cattle	US
SRR7240480	2008	Cattle	US
SRR7240490	2001	Cattle	UNK-US
