# Supplementary material for: Whole Genome Sequencing Links Mycobacterium bovis From Cattle, Cheese and Humans in Baja California, Mexico
Source: Front Vet Sci. 2021 Aug 3;8:674307. doi: 10.3389/fvets.2021.674307 (PMC8370811; doi:10.3389/fvets.2021.674307)
Supplement: Supplementary File 6 — Metadata and results associated to the cheese samples obtained from Baja California Mexico. [file Table_6.XLSX]

## Sheet: Sheet1
Supplementary File 5. Sequencing statistics for the genomes included in this study.
sample_name	Source	Location	species	reference_sequence_name	R1size	R2size	Q_ave_R1	Q_ave_R2	Q30_R1	Q30_R2	allbam_mapped_reads	genome_coverage	ave_coverage	ave_read_length	unmapped_reads	unmapped_assembled_contigs	good_snp_count	sbcode
15-2007RM	Human	Baja California, Mexico	Mycobacterium bovis	NC_002945.4	216.5MB	247.3MB	34.6	31.1	89.2%	67.5%	2,370,804	99.45%	121.9	234.6	2280	1	543	SB0145
15-1806RM	Human	Baja California, Mexico	Mycobacterium bovis	NC_002945.4	224.5MB	247.0MB	34.6	32.5	89.3%	77.7%	2,478,890	99.48%	126.9	232.2	2026	1	563	SB0145
15-1607RM	Human	Baja California, Mexico	Mycobacterium bovis	NC_002945.4	161.8MB	179.3MB	34.1	31.1	86.5%	68.5%	1,702,888	99.37%	89.0	237.4	3762	0	564	SB1040
15-1606RM	Human	Baja California, Mexico	Mycobacterium bovis	NC_002945.4	151.6MB	167.9MB	34.0	30.8	85.5%	66.4%	1,585,124	99.37%	82.7	239.8	4192	0	580	SB1040
15-2201RM	Human	Baja California, Mexico	Mycobacterium bovis	NC_002945.4	242.0MB	266.7MB	35.1	33.3	91.2%	82.1%	2,845,456	99.48%	140.9	224.1	11686	8	575	SB1040
15-2178RM	Human	Baja California, Mexico	Mycobacterium bovis	NC_002945.4	176.3MB	201.3MB	34.6	31.3	89.2%	68.8%	1,972,554	99.14%	99.6	230.7	1868	0	551	SB1040
15-2081RM	Human	Baja California, Mexico	Mycobacterium bovis	NC_002945.4	102.2MB	112.9MB	34.8	32.8	90.2%	78.8%	1,159,232	99.41%	58.7	228.8	2024	0	550	SB0145
17-8207	Cheese	Baja California, Mexico	Mycobacterium bovis	NC_002945.4	211.5MB	222.4MB	30.8	24.6	65.0%	17.0%	2,017,283	99.57%	92.6	228.7	3504	1	681	SB1345
18-4945	Cheese	Baja California, Mexico	Mycobacterium bovis	NC_002945.4	190.5MB	217.9MB	34.6	31.3	89.6%	70.4%	2,049,552	99.39%	108.7	241.7	1052	1	549	SB1040
18-6579	Cheese	Baja California, Mexico	Mycobacterium bovis	NC_002945.4	227.6MB	267.0MB	35.1	31.7	91.4%	71.8%	2,627,413	99.48%	135.2	234.5	2324	1	551	SB0145
18-8974	Cheese	Baja California, Mexico	Mycobacterium bovis	NC_002945.4	147.3MB	163.1MB	35	32.9	91.6%	80.8%	1,664,922	99.43%	87.6	237.8	2088	0	542	SB0145
19-4733	Cheese	Baja California, Mexico	Mycobacterium bovis	NC_002945.4	227.3MB	249.6MB	34.3	31.7	87.4%	71.5%	2,232,149	99.49%	117.9	240.1	170838	2540	731	SB0145
19-4736	Cheese	Baja California, Mexico	Mycobacterium bovis	NC_002945.4	202.0MB	229.8MB	35.3	33.1	92.6%	80.7%	2,469,989	99.54%	121.8	221.6	3422	0	572	SB0145
19-5335	Cheese	Baja California, Mexico	Mycobacterium bovis	NC_002945.4	185.0MB	199.0MB	34.6	33	88.9%	80.4%	2,065,388	99.47%	105.4	230.8	2180	0	551	SB0145
20-5629	Cheese	Baja California, Mexico	Mycobacterium bovis	NC_002945.4	180.2 MB	202.8 MB	35.5	33.3	91.1%	78.9%	1,985,401	99.50%	101.5	229.8	2,132	4	544	SB0145
16-8581	Dairy cattle	Baja California, Mexico	Mycobacterium bovis	NC_002945.4	119.7MB	130.8MB	34.7	32.7	90.1%	79.1%	1,302,919	99.23%	68.8	238.1	958	0	548	SB1040
16-8582	Dairy cattle	Baja California, Mexico	Mycobacterium bovis	NC_002945.4	183.7MB	199.5MB	34.6	32.7	89.6%	78.6%	2,001,858	99.33%	104.3	235.7	1468	0	549	SB0145
16-8919	Dairy cattle	Baja California, Mexico	Mycobacterium bovis	NC_002945.4	222.9MB	238.9MB	34.2	32.6	87.6%	77.6%	2,514,828	99.50%	120	216.7	1150	2	543	SB0145
16-8920	Dairy cattle	Baja California, Mexico	Mycobacterium bovis	NC_002945.4	196.6MB	217.4MB	34.1	31.2	86.7%	68.4%	2,122,031	99.48%	105.6	226.1	866	0	525	SB0162
16-8921	Dairy cattle	Baja California, Mexico	Mycobacterium bovis	NC_002945.4	186.2MB	203.2MB	33.9	31.2	85.9%	68.0%	2,003,403	99.76%	98.3	222.8	1404	1	346	SB0971
16-8922	Dairy cattle	Baja California, Mexico	Mycobacterium bovis	NC_002945.4	165.6MB	176.6MB	34.2	32.5	87.1%	77.5%	1,748,346	99.40%	91.2	236.6	914	0	589	not found
16-8923	Dairy cattle	Baja California, Mexico	Mycobacterium bovis	NC_002945.4	139.8MB	150.9MB	33.8	31.5	85.1%	70.9%	1,466,779	99.13%	73.6	227.7	1048	0	551	SB1040
16-8924	Dairy cattle	Baja California, Mexico	Mycobacterium bovis	NC_002945.4	162.4MB	184.9MB	34.2	29.5	87.4%	57.6%	1,695,491	99.41%	88	240.8	918	0	557	SB0145
16-8925	Dairy cattle	Baja California, Mexico	Mycobacterium bovis	NC_002945.4	191.1MB	208.4MB	33.6	30.9	84.7%	67.4%	1,910,188	99.39%	101.3	240.6	908	0	533	SB0145
16-8929	Dairy cattle	Baja California, Mexico	Mycobacterium bovis	NC_002945.4	173.9MB	184.5MB	33.9	32.3	86.0%	76.2%	1,854,714	99.51%	92.8	226.4	1268	0	569	SB1040
16-8930	Dairy cattle	Baja California, Mexico	Mycobacterium bovis	NC_002945.4	199.9MB	209.4MB	33.8	32.5	85.6%	78.0%	2,106,573	99.49%	105.8	227.1	1714	2	524	SB0145
16-8931	Dairy cattle	Baja California, Mexico	Mycobacterium bovis	NC_002945.4	213.7 MB	222.8 MB	34.3	33.2	86.1%	79.0%	2,158,154	99.47%	107.7	222.7	1,930	5	546	SB0145
16-8933	Dairy cattle	Baja California, Mexico	Mycobacterium bovis	NC_002945.4	169.6 MB	191.4 MB	34.7	30.6	87.8%	61.3%	1,651,710	99.38%	88.3	241.2	630	5	539	SB0145
16-9001	Dairy cattle	Baja California, Mexico	Mycobacterium bovis	NC_002945.4	173.7MB	193.7MB	34.5	31.7	88.9%	72.7%	1,837,173	99.36%	97.9	241.1	678	1	565	SB1040
16-9003	Dairy cattle	Baja California, Mexico	Mycobacterium bovis	NC_002945.4	173.4MB	188.5MB	34.1	31.8	86.9%	72.6%	1,823,448	99.46%	94.6	234.9	728	0	553	SB0145
16-9004	Dairy cattle	Baja California, Mexico	Mycobacterium bovis	NC_002945.4	199.5MB	216.1MB	33	29.1	80.6%	52.6%	1,813,102	99.39%	93.4	238.3	150002	2618	693	SB1040
16-9006	Dairy cattle	Baja California, Mexico	Mycobacterium bovis	NC_002945.4	178.8MB	186.9MB	33.7	32.4	85.2%	77.3%	1,837,637	99.47%	95.1	233.9	626	0	550	SB0145
16-9007	Dairy cattle	Baja California, Mexico	Mycobacterium bovis	NC_002945.4	208.0MB	236.3MB	34.5	31	88.8%	67.7%	2,209,651	99.42%	116.6	239.9	910	1	552	SB0145
16-9223	Dairy cattle	Baja California, Mexico	Mycobacterium bovis	NC_002945.4	160.4MB	180.3MB	34.4	31.1	88.6%	67.9%	1,693,114	99.34%	89.7	240.4	640	0	528	SB0145
16-9281	Dairy cattle	Baja California, Mexico	Mycobacterium bovis	NC_002945.4	191.5 MB	211.3 MB	35.1	32.5	89.5%	74.0%	1,927,461	99.37%	103.3	240.3	996	4	536	SB0145
16-9282	Dairy cattle	Baja California, Mexico	Mycobacterium bovis	NC_002945.4	225.0MB	241.7MB	34.3	32.5	88.2%	77.5%	2,364,598	99.43%	125.4	240	928	1	583	SB0145
16-9283	Dairy cattle	Baja California, Mexico	Mycobacterium bovis	NC_002945.4	210.3 MB	232.3 MB	34.9	32.2	88.6%	71.9%	2,079,086	99.45%	111.7	241.4	860	9	554	SB0145
16-9284	Dairy cattle	Baja California, Mexico	Mycobacterium bovis	NC_002945.4	122.3MB	124.4MB	33.1	32.2	81.5%	77.2%	1,177,535	99.30%	63.7	243.9	534	0	545	SB1040
16-9285	Dairy cattle	Baja California, Mexico	Mycobacterium bovis	NC_002945.4	222.9MB	257.8MB	34.7	30.8	89.8%	66.0%	2,429,333	99.48%	126.3	237.6	1052	3	549	SB1758
17-0098	Dairy cattle	Baja California, Mexico	Mycobacterium bovis	NC_002945.4	162.2MB	179.1MB	34	31	86.4%	66.5%	1,723,726	99.45%	87.7	232.1	1872	2	583	not found
17-0099	Dairy cattle	Baja California, Mexico	Mycobacterium bovis	NC_002945.4	190.2MB	203.9MB	32.3	27.4	75.4%	40.2%	1,804,573	99.40%	92.8	240.7	1384	0	560	SB1040
17-0100	Dairy cattle	Baja California, Mexico	Mycobacterium bovis	NC_002945.4	177.0MB	193.1MB	34.3	32	87.5%	74.0%	1,886,836	99.17%	98.2	236.6	1146	0	564	SB1040
17-0101	Dairy cattle	Baja California, Mexico	Mycobacterium bovis	NC_002945.4	132.7MB	143.4MB	34.1	32	86.9%	73.9%	1,393,893	99.38%	72.9	236.9	1030	0	537	SB0145
17-0102	Dairy cattle	Baja California, Mexico	Mycobacterium bovis	NC_002945.4	320.7MB	350.5MB	34.2	31.9	86.7%	72.7%	3,626,288	99.54%	171.9	216.5	3162	3	549	SB1040
17-0171	Dairy cattle	Baja California, Mexico	Mycobacterium bovis	NC_002945.4	203.9MB	225.2MB	34.4	31.9	88.1%	73.5%	2,195,253	99.48%	113.7	235.5	1156	1	577	SB0145
17-0172	Dairy cattle	Baja California, Mexico	Mycobacterium bovis	NC_002945.4	171.6MB	189.1MB	34.1	31.4	86.7%	69.9%	1,802,092	99.44%	93.7	236.8	1112	0	550	SB0145
17-0173	Dairy cattle	Baja California, Mexico	Mycobacterium bovis	NC_002945.4	178.9MB	195.2MB	34.3	32.1	87.8%	74.1%	1,918,177	99.43%	99.5	236.3	914	0	536	SB1040
17-10258	Dairy cattle	Baja California, Mexico	Mycobacterium bovis	NC_002945.4	246.1MB	285.9MB	34.5	29.9	88.8%	59.2%	2,750,132	99.55%	133.5	225	1836	1	574	SB1040
17-10259	Dairy cattle	Baja California, Mexico	Mycobacterium bovis	NC_002945.4	252.7MB	289.3MB	34.7	31.3	89.7%	69.6%	2,866,655	99.55%	140.5	225.4	2370	2	578	SB1040
17-10260	Dairy cattle	Baja California, Mexico	Mycobacterium bovis	NC_002945.4	230.2MB	263.1MB	34.7	31.5	89.9%	70.5%	2,607,019	99.50%	128.4	225.8	1874	2	563	SB0145
17-10261	Dairy cattle	Baja California, Mexico	Mycobacterium bovis	NC_002945.4	213.4MB	230.5MB	33.9	31.8	86.1%	73.1%	2,227,551	99.49%	114.9	233.8	1376	0	539	SB0145
17-10300	Dairy cattle	Baja California, Mexico	Mycobacterium bovis	NC_002945.4	252.2MB	299.9MB	34.7	29.6	89.7%	57.6%	2,795,354	99.54%	140.3	232	2016	7	545	SB0145
17-10308	Dairy cattle	Baja California, Mexico	Mycobacterium bovis	NC_002945.4	201.5MB	228.4MB	34.6	31.4	89.4%	70.1%	2,199,561	99.47%	113.5	236.7	1158	0	549	SB0145
17-10358	Dairy cattle	Baja California, Mexico	Mycobacterium bovis	NC_002945.4	267.4MB	285.2MB	32.7	29.9	77.5%	58.9%	2,679,186	99.50%	134.2	230.4	3176	0	543	SB0145
17-10359	Dairy cattle	Baja California, Mexico	Mycobacterium bovis	NC_002945.4	197.5MB	211.4MB	32.3	28.5	75.1%	47.7%	1,893,677	99.45%	97.6	237.7	1256	0	539	SB0145
17-10360	Dairy cattle	Baja California, Mexico	Mycobacterium bovis	NC_002945.4	248.6MB	281.7MB	33.9	29.2	85.6%	53.5%	2,593,568	99.46%	131	231.9	1478	1	556	SB0145
17-10362	Dairy cattle	Baja California, Mexico	Mycobacterium bovis	NC_002945.4	229.6MB	241.8MB	32.1	29.4	74.1%	54.4%	2,190,995	99.17%	113.3	238.2	1160	0	560	SB1040
17-10363	Dairy cattle	Baja California, Mexico	Mycobacterium bovis	NC_002945.4	192.3MB	201.6MB	31.6	28.4	70.4%	46.8%	1,789,532	99.46%	92.8	239.6	1196	0	539	SB0145
17-10364	Dairy cattle	Baja California, Mexico	Mycobacterium bovis	NC_002945.4	190.1MB	205.2MB	32.2	26.9	74.5%	36.6%	1,799,375	99.68%	92.4	239.9	1214	0	339	SB0971
17-10365	Dairy cattle	Baja California, Mexico	Mycobacterium bovis	NC_002945.4	208.4MB	228.5MB	32.4	25.5	75.7%	26.9%	1,982,707	99.43%	100.2	239.7	1858	0	545	SB1761
17-10583	Dairy cattle	Baja California, Mexico	Mycobacterium bovis	NC_002945.4	243.9MB	281.3MB	34.8	31.2	90.3%	69.3%	2,714,571	99.47%	139.2	234.9	2362	1	548	SB1040
17-10584	Dairy cattle	Baja California, Mexico	Mycobacterium bovis	NC_002945.4	202.0MB	217.1MB	34.3	32.6	88.3%	78.4%	2,271,231	99.48%	109.9	218.6	4498	1	565	SB0145
17-10585	Dairy cattle	Baja California, Mexico	Mycobacterium bovis	NC_002945.4	166.5MB	181.8MB	34.1	31.7	87.4%	72.4%	1,798,473	99.46%	89.7	226.1	2688	2	581	SB1040
17-10586	Dairy cattle	Baja California, Mexico	Mycobacterium bovis	NC_002945.4	212.9MB	229.0MB	34.1	32.2	87.3%	75.4%	2,295,519	99.53%	114.4	226.2	2924	3	590	SB1040
17-10587	Dairy cattle	Baja California, Mexico	Mycobacterium bovis	NC_002945.4	180.6MB	194.6MB	33.9	31.7	86.4%	72.6%	1,935,022	99.50%	95.5	224.3	1884	1	587	SB1040
17-10588	Dairy cattle	Baja California, Mexico	Mycobacterium bovis	NC_002945.4	174.3MB	195.3MB	34.2	30.7	87.5%	64.8%	1,882,538	99.47%	93.5	227	1904	2	543	SB0145
17-10589	Dairy cattle	Baja California, Mexico	Mycobacterium bovis	NC_002945.4	188.8MB	215.7MB	34.2	29.9	87.6%	59.4%	2,031,652	99.50%	101.4	228.1	2920	2	547	SB0145
17-10590	Dairy cattle	Baja California, Mexico	Mycobacterium bovis	NC_002945.4	201.0MB	229.6MB	33.9	29.4	85.6%	55.8%	2,130,044	99.53%	106.8	231.6	972	0	555	SB1040
17-10593	Dairy cattle	Baja California, Mexico	Mycobacterium bovis	NC_002945.4	201.8MB	222.8MB	34.1	31.3	87.5%	68.7%	2,192,870	99.51%	108.3	224.7	2950	2	550	SB0145
17-4399	Dairy cattle	Baja California, Mexico	Mycobacterium bovis	NC_002945.4	151.0MB	170.2MB	34.3	30.7	88.1%	67.1%	1,599,827	99.40%	83.6	241.1	964	0	575	SB1040
17-4401	Dairy cattle	Baja California, Mexico	Mycobacterium bovis	NC_002945.4	154.3MB	174.5MB	33.9	28.8	86.7%	52.4%	1,571,964	99.33%	82.2	242.2	868	0	536	SB0145
17-4402	Dairy cattle	Baja California, Mexico	Mycobacterium bovis	NC_002945.4	169.0MB	187.6MB	34.4	31.6	88.7%	73.9%	1,808,932	99.46%	94.7	240.8	806	2	557	SB1040
17-4403	Dairy cattle	Baja California, Mexico	Mycobacterium bovis	NC_002945.4	204.1MB	218.1MB	33.3	30.6	84.3%	67.1%	2,019,954	99.32%	107.2	243	920	5	540	SB1040
17-4408	Dairy cattle	Baja California, Mexico	Mycobacterium bovis	NC_002945.4	185.1MB	202.6MB	32.8	27.8	81.2%	40.6%	1,780,769	99.38%	93.2	243.4	808	2	564	SB0145
17-4410	Dairy cattle	Baja California, Mexico	Mycobacterium bovis	NC_002945.4	187.2MB	210.9MB	33.8	29.2	86.6%	54.7%	1,899,983	99.34%	99.9	242.2	948	0	524	SB0145
17-4411	Dairy cattle	Baja California, Mexico	Mycobacterium bovis	NC_002945.4	225.7MB	258.4MB	33.8	27.9	86.6%	43.5%	2,292,985	99.41%	118.8	241.9	1352	2	538	SB0145
17-4412	Dairy cattle	Baja California, Mexico	Mycobacterium bovis	NC_002945.4	235.1MB	263.5MB	33.9	29.7	86.9%	59.1%	2,422,464	99.41%	125.8	239.1	1482	0	558	SB1758
17-4693	Dairy cattle	Baja California, Mexico	Mycobacterium bovis	NC_002945.4	167.5MB	185.3MB	34.1	31.2	87.7%	71.2%	1,760,136	99.43%	92.2	240.4	886	0	544	SB0145
17-4694	Dairy cattle	Baja California, Mexico	Mycobacterium bovis	NC_002945.4	254.7MB	293.6MB	34	28.5	86.4%	49.2%	2,646,631	99.52%	135.8	239.1	2006	0	565	SB0145
17-4695	Dairy cattle	Baja California, Mexico	Mycobacterium bovis	NC_002945.4	184.6MB	205.6MB	33.9	29.9	86.8%	60.6%	1,887,719	99.34%	99	240.9	1512	0	525	SB0162
17-4696	Dairy cattle	Baja California, Mexico	Mycobacterium bovis	NC_002945.4	183.3MB	199.3MB	32.9	28.9	81.5%	50.1%	1,817,711	99.42%	92.5	235	1896	3	554	SB1040
17-4697	Dairy cattle	Baja California, Mexico	Mycobacterium bovis	NC_002945.4	203.6MB	222.8MB	34.2	31.5	88.2%	72.3%	2,233,109	99.46%	110.8	225.3	4406	4	555	SB0145
17-4698	Dairy cattle	Baja California, Mexico	Mycobacterium bovis	NC_002945.4	198.5MB	226.2MB	33.7	28.3	85.9%	47.2%	2,004,656	99.40%	104.7	241.2	954	1	544	SB0145
17-4699	Dairy cattle	Baja California, Mexico	Mycobacterium bovis	NC_002945.4	175.3MB	201.2MB	34.1	29.1	87.4%	55.0%	1,832,098	99.39%	94.5	241	864	0	541	SB1040
17-4700	Dairy cattle	Baja California, Mexico	Mycobacterium bovis	NC_002945.4	204.7MB	228.2MB	34.1	30.8	87.5%	67.4%	2,129,921	99.46%	111.9	240	954	0	550	SB0145
17-4702	Dairy cattle	Baja California, Mexico	Mycobacterium bovis	NC_002945.4	134.5MB	151.2MB	34.2	30.7	88.1%	67.0%	1,420,799	99.33%	74	239.1	1224	0	536	SB1040
17-4703	Dairy cattle	Baja California, Mexico	Mycobacterium bovis	NC_002945.4	204.8MB	224.4MB	34.1	31.6	87.7%	73.5%	2,141,978	99.46%	112.8	239.8	1608	1	555	SB0145
17-4704	Dairy cattle	Baja California, Mexico	Mycobacterium bovis	NC_002945.4	180.8MB	198.1MB	33.8	31	86.4%	69.6%	1,849,699	99.41%	97.7	240.3	1270	1	531	SB0145
17-5209	Dairy cattle	Baja California, Mexico	Mycobacterium bovis	NC_002945.4	188.5MB	208.7MB	34.3	31.4	88.2%	72.4%	2,002,156	99.46%	104.3	238.9	1058	0	550	SB0145
17-5210	Dairy cattle	Baja California, Mexico	Mycobacterium bovis	NC_002945.4	194.7MB	204.3MB	33.1	30.8	82.4%	68.0%	1,921,468	99.45%	100.4	241.9	870	0	574	SB1040
17-5211	Dairy cattle	Baja California, Mexico	Mycobacterium bovis	NC_002945.4	170.7MB	187.5MB	33.9	30.8	86.6%	68.6%	1,764,295	99.45%	92	239.9	1100	0	581	SB1040
17-5212	Dairy cattle	Baja California, Mexico	Mycobacterium bovis	NC_002945.4	186.7MB	207.0MB	33.7	29.6	85.6%	57.9%	1,903,443	99.35%	98.5	240.7	944	2	558	SB0145
17-5214	Dairy cattle	Baja California, Mexico	Mycobacterium bovis	NC_002945.4	206.8MB	236.2MB	33.9	28.3	86.2%	47.4%	2,129,786	99.47%	108.9	240.8	1270	0	532	SB0145
17-5215	Dairy cattle	Baja California, Mexico	Mycobacterium bovis	NC_002945.4	188.3MB	211.1MB	33.5	27.7	84.2%	42.8%	1,886,753	99.46%	96.3	241.8	1024	0	522	SB0145
17-5216	Dairy cattle	Baja California, Mexico	Mycobacterium bovis	NC_002945.4	185.2MB	204.7MB	33.6	29.4	85.0%	56.7%	1,868,258	99.46%	97.2	242.4	1460	2	527	SB0145
17-5217	Dairy cattle	Baja California, Mexico	Mycobacterium bovis	NC_002945.4	155.7MB	167.5MB	33.2	29.8	83.1%	60.0%	1,537,436	99.35%	80.4	242.9	922	0	566	SB1040
17-5468	Dairy cattle	Baja California, Mexico	Mycobacterium bovis	NC_002945.4	196.4MB	217.4MB	33.4	28.6	84.7%	49.2%	1,981,608	99.47%	101	238	1168	0	570	SB1040
17-5470	Dairy cattle	Baja California, Mexico	Mycobacterium bovis	NC_002945.4	146.1MB	166.8MB	34.2	30	88.1%	61.9%	1,548,178	99.42%	80.1	240.1	758	0	552	SB0145
17-5471	Dairy cattle	Baja California, Mexico	Mycobacterium bovis	NC_002945.4	175.1MB	194.4MB	33.7	29.7	85.4%	58.7%	1,772,377	99.40%	92.8	241.5	672	2	532	SB0145
17-5472	Dairy cattle	Baja California, Mexico	Mycobacterium bovis	NC_002945.4	148.1MB	168.1MB	34.3	30.6	88.5%	66.8%	1,575,396	99.39%	82.1	240.9	834	3	574	SB1040
17-5473	Dairy cattle	Baja California, Mexico	Mycobacterium bovis	NC_002945.4	189.1MB	210.7MB	33.8	29.8	85.9%	59.1%	1,961,415	99.42%	100.7	237.1	1348	2	537	SB0145
17-5475	Dairy cattle	Baja California, Mexico	Mycobacterium bovis	NC_002945.4	160.5MB	186.2MB	34.3	29.4	88.3%	57.4%	1,704,135	99.38%	88.1	240.6	984	0	573	SB1040
17-5761	Dairy cattle	Baja California, Mexico	Mycobacterium bovis	NC_002945.4	197.2MB	213.0MB	33.6	30.7	85.0%	67.1%	1,997,869	99.43%	104.9	241	750	3	535	SB0145
17-5762	Dairy cattle	Baja California, Mexico	Mycobacterium bovis	NC_002945.4	183.9MB	203.3MB	33.4	28.9	84.9%	51.6%	1,841,111	99.46%	95.6	240.8	644	0	548	SB1040
17-5763	Dairy cattle	Baja California, Mexico	Mycobacterium bovis	NC_002945.4	187.6MB	208.4MB	33.7	29.6	85.5%	58.2%	1,904,863	99.40%	99.4	241.4	732	0	546	SB1040
17-5764	Dairy cattle	Baja California, Mexico	Mycobacterium bovis	NC_002945.4	159.2MB	166.5MB	32.4	30	77.9%	61.7%	1,519,068	99.42%	80	242.6	438	1	524	not found
17-5765	Dairy cattle	Baja California, Mexico	Mycobacterium bovis	NC_002945.4	190.1MB	219.7MB	34	28	86.8%	45.5%	1,970,453	99.48%	100.5	239.5	1296	0	566	SB2007
17-5766	Dairy cattle	Baja California, Mexico	Mycobacterium bovis	NC_002945.4	187.1MB	202.6MB	33.8	31.1	85.9%	69.7%	1,916,130	99.19%	100.7	240.8	714	0	550	SB0145
17-5767	Dairy cattle	Baja California, Mexico	Mycobacterium bovis	NC_002945.4	190.6MB	202.0MB	33.4	31.1	84.1%	70.4%	1,907,392	99.44%	100.4	241.1	686	0	546	SB0145
17-5768	Dairy cattle	Baja California, Mexico	Mycobacterium bovis	NC_002945.4	171.1MB	190.4MB	33.6	28.8	84.4%	51.9%	1,724,018	99.42%	89.2	240.1	734	2	546	SB0145
17-6800	Dairy cattle	Baja California, Mexico	Mycobacterium bovis	NC_002945.4	211.2MB	236.5MB	33.3	26.5	83.8%	30.4%	2,106,394	99.48%	104.4	237.5	1288	0	566	SB1040
17-6801	Dairy cattle	Baja California, Mexico	Mycobacterium bovis	NC_002945.4	187.2MB	212.0MB	33.6	27.5	85.8%	38.4%	1,879,135	99.43%	96.4	241.2	546	0	543	SB0145
17-6802	Dairy cattle	Baja California, Mexico	Mycobacterium bovis	NC_002945.4	206.8MB	236.2MB	33.5	25.6	85.4%	22.0%	2,063,560	99.46%	103	241.4	732	0	574	not found
17-6803	Dairy cattle	Baja California, Mexico	Mycobacterium bovis	NC_002945.4	198.6MB	224.6MB	34.2	30.3	88.5%	63.3%	2,208,901	99.55%	106.2	220.7	3430	0	556	SB0145
17-6804	Dairy cattle	Baja California, Mexico	Mycobacterium bovis	NC_002945.4	191.0MB	202.4MB	32.5	29.2	78.9%	54.2%	1,839,064	99.47%	95.3	240.3	538	0	572	SB1040
17-6805	Dairy cattle	Baja California, Mexico	Mycobacterium bovis	NC_002945.4	200.8MB	223.2MB	33.8	29.8	86.9%	59.7%	2,103,506	99.21%	106	232.5	1588	0	543	SB0145
17-6806	Dairy cattle	Baja California, Mexico	Mycobacterium bovis	NC_002945.4	204.5MB	226.9MB	32.5	20.9	78.9%	2.7%	1,962,174	99.42%	83.2	237.9	1134	0	564	SB2007
17-6807	Dairy cattle	Baja California, Mexico	Mycobacterium bovis	NC_002945.4	163.5MB	178.3MB	32.4	26.8	78.5%	28.3%	1,595,535	99.45%	79.2	234.9	1264	0	564	SB1040
17-6808	Dairy cattle	Baja California, Mexico	Mycobacterium bovis	NC_002945.4	180.1MB	194.9MB	32.1	25.6	76.1%	17.9%	1,743,314	99.39%	82.7	238.5	622	0	524	SB1040
17-6809	Dairy cattle	Baja California, Mexico	Mycobacterium bovis	NC_002945.4	171.8MB	189.0MB	33.8	30.3	86.9%	63.8%	1,798,439	99.45%	91.5	233	1696	0	568	SB1040
17-6810	Dairy cattle	Baja California, Mexico	Mycobacterium bovis	NC_002945.4	186.3MB	208.5MB	33.4	27.1	84.3%	35.6%	1,892,760	99.45%	93.2	233.2	2068	0	565	SB1040
17-6811	Dairy cattle	Baja California, Mexico	Mycobacterium bovis	NC_002945.4	195.4MB	208.7MB	31.9	26.4	75.0%	21.7%	1,877,347	99.18%	90.6	239.8	714	0	537	SB0145
17-6812	Dairy cattle	Baja California, Mexico	Mycobacterium bovis	NC_002945.4	188.6MB	206.7MB	33.3	28.8	84.2%	51.2%	1,863,210	99.41%	97.4	242.3	756	0	557	SB0145
17-6815	Dairy cattle	Baja California, Mexico	Mycobacterium bovis	NC_002945.4	155.6MB	175.0MB	33.9	29.2	87.1%	55.6%	1,603,569	99.43%	83.3	242.7	810	0	568	SB1040
17-6992	Dairy cattle	Baja California, Mexico	Mycobacterium bovis	NC_002945.4	212.9MB	233.4MB	32.2	25	77.3%	12.9%	2,084,075	99.50%	97.3	237.4	1326	2	525	SB0145
17-6993	Dairy cattle	Baja California, Mexico	Mycobacterium bovis	NC_002945.4	211.6MB	229.0MB	32.1	26.2	76.2%	20.6%	2,083,838	99.47%	97.4	233.6	1594	0	548	SB1040
17-6994	Dairy cattle	Baja California, Mexico	Mycobacterium bovis	NC_002945.4	161.3MB	175.3MB	31.9	24.1	75.1%	8.1%	1,547,167	99.38%	71.7	239	756	0	525	SB0145
17-6995	Dairy cattle	Baja California, Mexico	Mycobacterium bovis	NC_002945.4	176.2MB	194.4MB	32.8	27.1	80.7%	29.8%	1,808,660	99.47%	84.6	230.5	1696	0	526	SB0145
17-6996	Dairy cattle	Baja California, Mexico	Mycobacterium bovis	NC_002945.4	222.8MB	249.6MB	34.6	31.8	89.3%	73.3%	2,266,614	99.53%	113.2	229.1	193158	3750	710	SB1040
17-6997	Dairy cattle	Baja California, Mexico	Mycobacterium bovis	NC_002945.4	165.9MB	180.5MB	31.9	24	75.0%	7.6%	1,590,777	99.42%	73.4	239.2	550	0	541	SB1040
17-6998	Dairy cattle	Baja California, Mexico	Mycobacterium bovis	NC_002945.4	218.2MB	244.7MB	34.8	32.4	90.4%	77.2%	2,422,943	99.53%	125.9	235.6	1482	4	569	SB0662
17-6999	Dairy cattle	Baja California, Mexico	Mycobacterium bovis	NC_002945.4	215.3MB	233.8MB	31.9	24.4	75.4%	8.9%	2,065,176	99.44%	96.5	240.1	696	0	539	SB0145
17-7003	Dairy cattle	Baja California, Mexico	Mycobacterium bovis	NC_002945.4	219.7MB	242.6MB	32.3	22.9	78.0%	5.0%	2,126,671	99.48%	95.7	239.3	1204	0	568	SB1040
17-7004	Dairy cattle	Baja California, Mexico	Mycobacterium bovis	NC_002945.4	196.6MB	217.4MB	34.7	32.5	89.7%	77.3%	2,149,093	99.51%	112.1	236.7	1428	0	581	SB1040
17-7005	Dairy cattle	Baja California, Mexico	Mycobacterium bovis	NC_002945.4	196.4MB	229.2MB	34.1	27.7	87.0%	41.2%	2,301,159	99.61%	98.3	203.4	1892	0	556	SB1040
17-7161	Dairy cattle	Baja California, Mexico	Mycobacterium bovis	NC_002945.4	182.4MB	194.0MB	33.5	31.2	83.8%	68.6%	2,028,754	99.58%	92.1	210.1	1336	0	541	SB0145
17-7162	Dairy cattle	Baja California, Mexico	Mycobacterium bovis	NC_002945.4	172.2MB	196.1MB	34.8	32	90.5%	74.7%	1,934,310	99.51%	98.9	232	1968	0	550	SB0145
17-7163	Dairy cattle	Baja California, Mexico	Mycobacterium bovis	NC_002945.4	157.4MB	173.3MB	33.5	29.4	85.5%	57.2%	1,584,460	99.40%	82.6	242.7	1076	2	542	SB0145
17-7164	Dairy cattle	Baja California, Mexico	Mycobacterium bovis	NC_002945.4	128.2MB	147.7MB	34.4	30.4	88.7%	63.7%	1,343,189	99.40%	71.7	243.1	970	0	551	SB0145
17-7651	Dairy cattle	Baja California, Mexico	Mycobacterium bovis	NC_002945.4	174.1MB	192.8MB	34.1	30.8	87.0%	65.0%	2,040,054	99.58%	90.2	205.5	1610	2	568	SB1040
17-7652	Dairy cattle	Baja California, Mexico	Mycobacterium bovis	NC_002945.4	175.7MB	193.5MB	33.9	30.6	86.1%	63.7%	2,028,068	99.57%	90.1	205.8	1772	0	548	SB0145
17-7653	Dairy cattle	Baja California, Mexico	Mycobacterium bovis	NC_002945.4	184.1MB	199.7MB	33.9	31.1	85.9%	68.0%	2,123,637	99.56%	94.2	204.8	1780	0	550	SB1040
17-7654	Dairy cattle	Baja California, Mexico	Mycobacterium bovis	NC_002945.4	155.1MB	175.3MB	34.4	31	88.7%	67.6%	1,629,397	99.40%	86.4	241.9	1702	0	557	SB1758
17-7655	Dairy cattle	Baja California, Mexico	Mycobacterium bovis	NC_002945.4	176.5MB	195.9MB	n/a	n/a	n/a	n/a	1,776,089	99.70%	92.1	242.9	15187	4	333	SB0140
17-7656	Dairy cattle	Baja California, Mexico	Mycobacterium bovis	NC_002945.4	175.7MB	198.2MB	34.1	29.7	87.9%	59.6%	1,855,302	99.47%	95	238.1	1662	2	557	SB0145
17-7657	Dairy cattle	Baja California, Mexico	Mycobacterium bovis	NC_002945.4	161.7MB	179.4MB	33.4	28.9	85.1%	52.0%	1,620,355	99.40%	84.4	243.4	1250	3	542	SB0145
17-7658	Dairy cattle	Baja California, Mexico	Mycobacterium bovis	NC_002945.4	182.2MB	206.6MB	33.8	28.5	85.6%	47.8%	2,078,287	99.51%	91.1	206.6	1328	1	540	SB0145
17-7659	Dairy cattle	Baja California, Mexico	Mycobacterium bovis	NC_002945.4	208.8MB	214.3MB	30.1	26.3	58.8%	26.3%	1,935,118	99.37%	93.3	233.9	2218	0	538	not found
17-7660	Dairy cattle	Baja California, Mexico	Mycobacterium bovis	NC_002945.4	199.8MB	220.4MB	34.2	31.3	87.6%	68.9%	2,367,763	99.52%	104.3	203.3	2436	0	546	not found
17-7693	Dairy cattle	Baja California, Mexico	Mycobacterium bovis	NC_002945.4	170.9MB	189.8MB	33.4	28.8	85.0%	50.7%	1,714,198	99.45%	89.2	243	1050	3	564	SB1040
17-7695	Dairy cattle	Baja California, Mexico	Mycobacterium bovis	NC_002945.4	183.1MB	208.1MB	34.8	31.9	90.3%	74.3%	1,988,773	99.47%	105.4	241.3	1456	0	556	SB0145
17-7696	Dairy cattle	Baja California, Mexico	Mycobacterium bovis	NC_002945.4	171.2MB	194.2MB	33.5	26.4	85.0%	30.8%	1,710,667	99.32%	86.4	242.8	942	2	548	SB0145
17-7697	Dairy cattle	Baja California, Mexico	Mycobacterium bovis	NC_002945.4	153.2MB	172.9MB	33.5	27.6	85.5%	40.3%	1,536,821	99.38%	79.4	244.2	898	0	553	SB0145
17-7698	Dairy cattle	Baja California, Mexico	Mycobacterium bovis	NC_002945.4	162.3MB	184.4MB	33.7	28	86.5%	43.4%	1,652,019	99.39%	85	242.2	1382	1	576	SB1040
17-7699	Dairy cattle	Baja California, Mexico	Mycobacterium bovis	NC_002945.4	212.3MB	249.3MB	34.1	26.9	88.2%	33.0%	2,218,357	99.50%	111.5	240.3	1472	0	571	SB1040
17-7700	Dairy cattle	Baja California, Mexico	Mycobacterium bovis	NC_002945.4	189.3MB	204.6MB	33.3	30	84.3%	62.4%	1,890,251	99.40%	99	242.7	1090	0	558	SB1040
17-7701	Dairy cattle	Baja California, Mexico	Mycobacterium bovis	NC_002945.4	199.2MB	219.6MB	34.8	32.7	90.4%	79.7%	2,204,362	99.50%	114.8	236.1	2810	3	537	SB0145
17-7702	Dairy cattle	Baja California, Mexico	Mycobacterium bovis	NC_002945.4	179.4MB	204.7MB	34.8	31.7	90.3%	73.2%	1,943,959	99.45%	103.2	241.5	1296	1	556	SB0145
18-1347	Dairy cattle	Baja California, Mexico	Mycobacterium bovis	NC_002945.4	230.8MB	250.4MB	34.6	32.9	89.7%	79.0%	2,498,333	99.50%	131.4	236	4220	0	556	SB0145
18-1349	Dairy cattle	Baja California, Mexico	Mycobacterium bovis	NC_002945.4	194.1MB	214.8MB	33.9	31.3	86.7%	70.3%	1,970,344	99.44%	104.9	239	2324	2	554	SB1758
18-1350	Dairy cattle	Baja California, Mexico	Mycobacterium bovis	NC_002945.4	243.5MB	257.1MB	34.8	33.8	90.4%	85.2%	2,672,953	99.50%	140.7	235.9	3488	0	566	SB0145
18-1351	Dairy cattle	Baja California, Mexico	Mycobacterium bovis	NC_002945.4	242.0MB	275.1MB	34.4	30.8	88.8%	65.1%	2,569,676	99.47%	134.5	236.8	2082	0	547	SB0145
18-1352	Dairy cattle	Baja California, Mexico	Mycobacterium bovis	NC_002945.4	269.3MB	288.5MB	34.6	33.1	89.4%	80.9%	2,894,087	99.51%	152.5	236.9	4146	3	596	SB1040
18-1354	Dairy cattle	Baja California, Mexico	Mycobacterium bovis	NC_002945.4	196.6MB	204.1MB	34.1	32.9	87.6%	80.8%	2,004,483	99.13%	107.1	241	666	0	566	SB1040
18-1357	Dairy cattle	Baja California, Mexico	Mycobacterium bovis	NC_002945.4	250.7MB	276.8MB	34.6	32.3	89.6%	75.8%	2,697,377	99.43%	141.5	235.8	2430	0	581	SB0145
18-1358	Dairy cattle	Baja California, Mexico	Mycobacterium bovis	NC_002945.4	265.4MB	293.6MB	34.5	32.1	89.1%	74.3%	2,834,886	99.50%	148.1	235.2	2068	0	558	SB0145
18-1359	Dairy cattle	Baja California, Mexico	Mycobacterium bovis	NC_002945.4	253.0MB	271.9MB	34.4	32.8	88.8%	79.2%	2,692,322	99.51%	140.7	234.7	2104	1	568	SB0145
18-1360	Dairy cattle	Baja California, Mexico	Mycobacterium bovis	NC_002945.4	154.8MB	171.8MB	34.7	32.2	90.4%	75.4%	1,700,405	99.39%	87.9	233.7	1364	0	561	SB0145
18-1361	Dairy cattle	Baja California, Mexico	Mycobacterium bovis	NC_002945.4	229.3MB	270.8MB	34.7	30.1	90.1%	60.7%	2,506,186	99.31%	129.7	235.3	2190	0	556	SB0145
18-3068	Dairy cattle	Baja California, Mexico	Mycobacterium bovis	NC_002945.4	234.8MB	252.7MB	35.1	34	91.9%	86.0%	2,720,823	99.19%	140.1	231	4488	1	576	SB1040
18-3070	Dairy cattle	Baja California, Mexico	Mycobacterium bovis	NC_002945.4	140.6MB	155.5MB	34.6	32.4	89.7%	77.1%	1,491,509	99.38%	80.2	241.4	836	1	528	SB0145
18-3071	Dairy cattle	Baja California, Mexico	Mycobacterium bovis	NC_002945.4	148.0MB	164.6MB	34.8	32.6	90.5%	77.2%	1,610,251	99.36%	86.6	242.4	676	1	539	SB0145
18-3119	Dairy cattle	Baja California, Mexico	Mycobacterium bovis	NC_002945.4	142.3MB	164.0MB	34.7	31.3	90.1%	69.2%	1,517,213	99.37%	81.7	242.9	750	3	563	SB0145
18-3120	Dairy cattle	Baja California, Mexico	Mycobacterium bovis	NC_002945.4	154.0MB	176.7MB	34.8	31.6	90.3%	71.3%	1,653,438	99.43%	89.1	243.1	1312	0	553	SB0145
18-3121	Dairy cattle	Baja California, Mexico	Mycobacterium bovis	NC_002945.4	170.0MB	201.8MB	34.8	30.1	90.2%	60.9%	1,842,527	99.39%	97.3	239.7	1312	0	530	SB0145
18-3122	Dairy cattle	Baja California, Mexico	Mycobacterium bovis	NC_002945.4	254.9MB	312.0MB	35.1	30.5	91.6%	63.4%	2,910,792	99.51%	149.7	234.4	2494	1	553	SB0145
18-3123	Dairy cattle	Baja California, Mexico	Mycobacterium bovis	NC_002945.4	210.1MB	223.2MB	34.9	33.8	91.1%	85.2%	2,327,537	99.52%	123.9	239.1	1856	2	558	SB0145
18-3286	Dairy cattle	Baja California, Mexico	Mycobacterium bovis	NC_002945.4	204.6MB	221.5MB	34.6	33.1	89.6%	81.3%	2,211,187	99.41%	117.1	238.4	1748	0	560	SB0145
18-3287	Dairy cattle	Baja California, Mexico	Mycobacterium bovis	NC_002945.4	208.2MB	244.5MB	34.6	30.1	89.4%	60.4%	2,245,653	99.39%	117.5	238.1	1704	0	570	SB0145
18-3288	Dairy cattle	Baja California, Mexico	Mycobacterium bovis	NC_002945.4	216.9MB	248.9MB	34.8	31.9	90.3%	73.1%	2,384,755	99.48%	125.7	238	1636	0	570	SB0145
18-3289	Dairy cattle	Baja California, Mexico	Mycobacterium bovis	NC_002945.4	181.3MB	207.2MB	34.8	32	90.4%	74.1%	1,996,812	99.30%	105.3	237.5	1874	1	551	SB0145
18-3290	Dairy cattle	Baja California, Mexico	Mycobacterium bovis	NC_002945.4	233.4MB	282.7MB	34.9	30.1	90.7%	61.1%	2,604,102	99.48%	134.8	235.8	3256	1	573	SB1040
18-3355	Dairy cattle	Baja California, Mexico	Mycobacterium bovis	NC_002945.4	213.8 MB	215.1 MB	35.1	34.8	89.6%	88.2%	2,184,436	99.47%	115.8X	235.3	1,712	5	542	SB0145
18-3356	Dairy cattle	Baja California, Mexico	Mycobacterium bovis	NC_002945.4	219.3MB	233.9MB	34.9	33.9	90.9%	85.0%	2,480,215	99.53%	129.1	234.3	3150	0	596	SB1040
18-3357	Dairy cattle	Baja California, Mexico	Mycobacterium bovis	NC_002945.4	146.1MB	157.5MB	34.8	33.4	90.2%	82.9%	1,612,246	99.39%	85	236.9	1846	0	545	SB0145
18-3358	Dairy cattle	Baja California, Mexico	Mycobacterium bovis	NC_002945.4	208.3MB	217.8MB	34.8	34	90.2%	86.0%	2,294,700	99.50%	120.5	236.3	2174	0	556	SB0145
18-3359	Dairy cattle	Baja California, Mexico	Mycobacterium bovis	NC_002945.4	230.6MB	266.6MB	34.7	31.1	89.7%	67.4%	2,525,171	99.45%	131.3	236.2	2048	0	581	SB1040
18-3360	Dairy cattle	Baja California, Mexico	Mycobacterium bovis	NC_002945.4	225.0MB	239.5MB	35	34	91.0%	86.1%	2,549,295	99.49%	132.7	233.9	2842	1	586	SB1040
18-3361	Dairy cattle	Baja California, Mexico	Mycobacterium bovis	NC_002945.4	185.4MB	207.2MB	34.8	32.6	90.2%	77.4%	2,027,709	99.46%	107.7	239.1	1658	1	577	SB1040
18-3362	Dairy cattle	Baja California, Mexico	Mycobacterium bovis	NC_002945.4	191.8MB	205.5MB	34.7	33.5	90.2%	83.1%	2,113,078	99.49%	110.9	236.3	2072	1	597	SB1040
18-3363	Dairy cattle	Baja California, Mexico	Mycobacterium bovis	NC_002945.4	238.3MB	253.4MB	34.6	33.2	89.5%	82.1%	2,576,788	99.53%	135.2	237.6	2252	0	588	SB1040
18-3434	Dairy cattle	Baja California, Mexico	Mycobacterium bovis	NC_002945.4	231.4MB	256.8MB	34.5	31.9	89.1%	72.8%	2,486,353	99.20%	130.2	237.9	1744	0	574	SB1040
18-3435	Dairy cattle	Baja California, Mexico	Mycobacterium bovis	NC_002945.4	186.7MB	205.6MB	34.6	32.5	89.4%	77.5%	2,017,855	99.45%	105.7	236	1698	1	557	SB0145
18-3437	Dairy cattle	Baja California, Mexico	Mycobacterium bovis	NC_002945.4	210.5MB	233.3MB	34.6	32.2	89.4%	75.5%	2,269,466	99.48%	119.6	238.6	888	0	557	SB0145
18-3438	Dairy cattle	Baja California, Mexico	Mycobacterium bovis	NC_002945.4	149.1MB	167.0MB	34.8	32.5	90.1%	77.5%	1,655,018	99.46%	86	236.2	1986	0	557	SB0145
18-3439	Dairy cattle	Baja California, Mexico	Mycobacterium bovis	NC_002945.4	232.2MB	250.7MB	34.6	32.8	89.4%	79.5%	2,489,351	99.47%	131.9	239.6	1062	0	572	SB1040
18-3968	Dairy cattle	Baja California, Mexico	Mycobacterium bovis	NC_002945.4	159.6MB	174.5MB	35	33.3	91.3%	81.7%	1,788,472	99.45%	95	240.4	6016	3	576	SB1040
18-3969	Dairy cattle	Baja California, Mexico	Mycobacterium bovis	NC_002945.4	108.4MB	120.4MB	34.7	32.3	90.0%	75.8%	1,159,115	99.30%	62.7	244.8	5048	0	570	SB1040
18-3970	Dairy cattle	Baja California, Mexico	Mycobacterium bovis	NC_002945.4	153.7MB	165.2MB	34.9	33.4	90.7%	82.8%	1,687,184	99.43%	90.3	242.1	3346	0	574	SB1040
18-3971	Dairy cattle	Baja California, Mexico	Mycobacterium bovis	NC_002945.4	165.5MB	193.5MB	34.8	30.9	90.4%	66.4%	1,811,807	99.44%	95.5	240.7	4170	0	554	SB0145
18-4105	Dairy cattle	Baja California, Mexico	Mycobacterium bovis	NC_002945.4	109.0MB	118.5MB	35	33.5	91.4%	83.3%	1,232,683	99.34%	64.9	236.9	3160	0	542	SB0145
18-4106	Dairy cattle	Baja California, Mexico	Mycobacterium bovis	NC_002945.4	121.7MB	138.7MB	34.9	32	90.7%	73.7%	1,321,944	99.35%	71.2	243.7	2618	1	536	SB0145
18-4109	Dairy cattle	Baja California, Mexico	Mycobacterium bovis	NC_002945.4	132.6MB	146.2MB	34.8	32.6	90.2%	77.7%	1,431,607	99.34%	77.1	243.3	3392	0	578	SB1040
18-4189	Dairy cattle	Baja California, Mexico	Mycobacterium bovis	NC_002945.4	126.9MB	140.6MB	34.4	32	88.5%	75.4%	1,376,807	99.38%	70.4	233.9	2764	0	543	SB1040
18-4190	Dairy cattle	Baja California, Mexico	Mycobacterium bovis	NC_002945.4	216.4MB	250.5MB	35.3	32.6	93.0%	78.1%	2,528,279	99.44%	131.3	237.9	1748	0	582	SB1040
18-4191	Dairy cattle	Baja California, Mexico	Mycobacterium bovis	NC_002945.4	149.5MB	165.7MB	34.4	32	88.4%	75.6%	1,608,039	99.42%	83.2	235.7	3010	3	553	SB1040
18-4454	Dairy cattle	Baja California, Mexico	Mycobacterium bovis	NC_002945.4	153.3MB	181.6MB	34.5	29.4	88.9%	56.6%	1,662,909	99.43%	85	235.7	3242	0	539	SB0145
18-4455	Dairy cattle	Baja California, Mexico	Mycobacterium bovis	NC_002945.4	154.1MB	178.4MB	34.6	31.1	89.1%	68.8%	1,695,325	99.43%	86.7	234.1	3718	0	559	SB0145
18-4456	Dairy cattle	Baja California, Mexico	Mycobacterium bovis	NC_002945.4	158.1MB	182.7MB	34.6	31.3	89.6%	70.2%	1,747,640	99.11%	89.5	233.8	3362	0	544	SB1040
18-4457	Dairy cattle	Baja California, Mexico	Mycobacterium bovis	NC_002945.4	165.9MB	201.1MB	34.7	29.6	90.0%	58.2%	1,896,806	99.51%	93.2	226.1	4550	0	547	SB0145
18-4458	Dairy cattle	Baja California, Mexico	Mycobacterium bovis	NC_002945.4	112.4MB	138.3MB	35.2	30.1	92.0%	61.7%	1,264,617	99.31%	66.7	243.4	1904	0	532	SB1040
18-4459	Dairy cattle	Baja California, Mexico	Mycobacterium bovis	NC_002945.4	171.5MB	179.6MB	34.3	33.2	87.9%	83.1%	1,852,705	99.47%	94.4	231.9	3450	0	573	SB1040
18-4461	Dairy cattle	Baja California, Mexico	Mycobacterium bovis	NC_002945.4	121.1MB	146.8MB	35.2	31.2	92.4%	69.6%	1,380,420	99.33%	73.2	242.1	1190	0	550	SB1040
18-4498	Dairy cattle	Baja California, Mexico	Mycobacterium bovis	NC_002945.4	158.8MB	176.8MB	34.8	32.7	90.3%	78.9%	1,806,402	99.46%	91.5	230.5	2134	0	536	SB1760
18-4499	Dairy cattle	Baja California, Mexico	Mycobacterium bovis	NC_002945.4	170.3MB	188.1MB	34.7	32.7	89.7%	79.6%	1,939,214	99.47%	96.3	226.1	3066	0	539	SB0145
18-4500	Dairy cattle	Baja California, Mexico	Mycobacterium bovis	NC_002945.4	164.5MB	177.6MB	34.5	33	89.2%	81.7%	1,834,410	99.49%	92.4	229	3492	0	576	SB1040
18-4501	Dairy cattle	Baja California, Mexico	Mycobacterium bovis	NC_002945.4	163.7MB	192.2MB	34.6	30.4	89.4%	63.6%	1,825,477	99.44%	91.7	230.5	3278	0	547	SB0145
18-4502	Dairy cattle	Baja California, Mexico	Mycobacterium bovis	NC_002945.4	193.7MB	213.1MB	34.9	33.2	90.4%	82.5%	2,262,670	99.51%	111.1	223.6	3302	0	575	SB1040
18-4503	Dairy cattle	Baja California, Mexico	Mycobacterium bovis	NC_002945.4	175.6MB	198.6MB	34.7	32.2	89.8%	75.8%	1,995,598	99.50%	99.3	226.7	3836	1	578	SB1040
18-4562	Dairy cattle	Baja California, Mexico	Mycobacterium bovis	NC_002945.4	203.8MB	242.6MB	35.4	30.3	92.0%	61.0%	1,101,804	99.40%	54.7	229.6	1161198	1412	583	SB0145
18-4563	Dairy cattle	Baja California, Mexico	Mycobacterium bovis	NC_002945.4	174.1MB	199.1MB	35.2	32.7	92.3%	78.9%	2,045,642	99.47%	103.7	232.3	2304	0	564	SB1040
18-4564	Dairy cattle	Baja California, Mexico	Mycobacterium bovis	NC_002945.4	106.7MB	115.2MB	33.6	31.2	84.4%	69.8%	1,078,626	99.37%	56.2	238.2	2000	0	560	SB1040
18-4615	Dairy cattle	Baja California, Mexico	Mycobacterium bovis	NC_002945.4	169.7MB	197.8MB	34.4	29.7	87.6%	58.3%	1,843,199	99.47%	93.8	235.7	2232	3	566	SB1040
18-4616	Dairy cattle	Baja California, Mexico	Mycobacterium bovis	NC_002945.4	168.0MB	195.3MB	34.4	29.9	87.9%	59.5%	1,822,104	99.48%	93	236	1770	3	574	SB1040
18-4617	Dairy cattle	Baja California, Mexico	Mycobacterium bovis	NC_002945.4	142.3MB	179.4MB	35.2	29.3	92.2%	56.2%	1,611,334	99.03%	84.6	242.8	1812	0	550	SB1040
18-4618	Dairy cattle	Baja California, Mexico	Mycobacterium bovis	NC_002945.4	112.5MB	130.9MB	35	31.7	91.5%	72.3%	1,258,532	99.32%	66.8	242	1224	0	567	SB1040
18-4619	Dairy cattle	Baja California, Mexico	Mycobacterium bovis	NC_002945.4	175.6MB	213.9MB	34.6	27.8	88.6%	44.8%	1,936,669	99.19%	96.3	233.9	3274	4	551	SB1040
18-4620	Dairy cattle	Baja California, Mexico	Mycobacterium bovis	NC_002945.4	177.5MB	182.4MB	33.9	32.9	85.2%	80.2%	1,879,621	99.49%	95.5	232.8	1376	0	546	SB0145
18-4621	Dairy cattle	Baja California, Mexico	Mycobacterium bovis	NC_002945.4	134.7MB	152.6MB	35	32.5	91.3%	78.3%	1,489,480	99.34%	79.7	243.6	1284	0	545	SB0145
18-4734	Dairy cattle	Baja California, Mexico	Mycobacterium bovis	NC_002945.4	159.5MB	176.2MB	34.6	32.2	88.5%	74.5%	1,781,590	99.49%	90.4	233	1152	3	560	SB1040
18-4735	Dairy cattle	Baja California, Mexico	Mycobacterium bovis	NC_002945.4	163.1MB	181.1MB	34.3	31.7	87.5%	71.4%	1,786,351	99.47%	90.8	234.1	1538	3	530	SB0145
18-4736	Dairy cattle	Baja California, Mexico	Mycobacterium bovis	NC_002945.4	126.7MB	146.3MB	35.1	32.3	91.8%	76.3%	1,428,593	99.40%	76	242.2	920	0	531	SB0145
18-4737	Dairy cattle	Baja California, Mexico	Mycobacterium bovis	NC_002945.4	186.7MB	201.5MB	34.3	32.4	87.3%	76.3%	2,046,408	99.48%	103.1	231.8	2460	0	579	SB1040
18-4738	Dairy cattle	Baja California, Mexico	Mycobacterium bovis	NC_002945.4	185.7MB	217.4MB	34.4	29.5	87.8%	56.4%	2,043,266	99.45%	101.9	232.3	2902	5	543	SB0145
18-4739	Dairy cattle	Baja California, Mexico	Mycobacterium bovis	NC_002945.4	183.8MB	224.6MB	35.1	30.6	91.6%	65.5%	2,044,311	99.42%	109.3	244.2	1788	4	557	SB0145
18-4740	Dairy cattle	Baja California, Mexico	Mycobacterium bovis	NC_002945.4	120.7MB	135.9MB	35	32.6	91.5%	78.7%	1,339,484	99.36%	71.6	243.1	882	0	565	SB1040
18-4824	Dairy cattle	Baja California, Mexico	Mycobacterium bovis	NC_002945.4	175.7MB	195.5MB	34.7	32.4	89.1%	76.3%	1,996,000	99.51%	100.5	230.6	1708	3	567	SB0145
18-4825	Dairy cattle	Baja California, Mexico	Mycobacterium bovis	NC_002945.4	168.8MB	192.8MB	34.5	30.9	88.2%	66.3%	1,861,478	99.50%	94.1	232.7	1610	2	556	SB0145
18-4826	Dairy cattle	Baja California, Mexico	Mycobacterium bovis	NC_002945.4	176.4MB	194.2MB	34.4	31.9	87.6%	73.1%	1,935,729	99.49%	97.8	231.7	2712	3	543	SB0145
18-4827	Dairy cattle	Baja California, Mexico	Mycobacterium bovis	NC_002945.4	139.0MB	163.7MB	34.8	30.8	90.4%	65.9%	1,507,758	99.35%	80.8	244.5	892	0	549	SB0145
18-4828	Dairy cattle	Baja California, Mexico	Mycobacterium bovis	NC_002945.4	148.2MB	182.7MB	35.1	30	91.5%	61.3%	1,644,052	99.36%	87.8	244	1326	0	546	SB0145
18-4829	Dairy cattle	Baja California, Mexico	Mycobacterium bovis	NC_002945.4	151.7MB	189.8MB	34.9	25.4	90.5%	29.2%	1,604,066	99.34%	82.1	244.6	1450	0	526	SB1040
18-4830	Dairy cattle	Baja California, Mexico	Mycobacterium bovis	NC_002945.4	146.1MB	167.7MB	34.2	30.6	88.0%	65.6%	1,504,627	99.35%	80.7	243.8	1926	0	572	SB1040
18-4831	Dairy cattle	Baja California, Mexico	Mycobacterium bovis	NC_002945.4	249.1MB	277.9MB	35.1	33.1	92.1%	81.1%	2,853,275	99.53%	146.7	235.4	3976	0	569	SB0145
18-4832	Dairy cattle	Baja California, Mexico	Mycobacterium bovis	NC_002945.4	200.6MB	243.8MB	35	30.6	91.5%	65.4%	2,230,499	99.43%	118.6	242.8	1876	0	565	SB0145
18-4833	Dairy cattle	Baja California, Mexico	Mycobacterium bovis	NC_002945.4	181.5MB	226.5MB	35.2	29.9	92.0%	61.0%	2,032,088	99.43%	108.1	243.2	1350	2	566	SB0145
18-4851	Dairy cattle	Baja California, Mexico	Mycobacterium bovis	NC_002945.4	230.8MB	254.9MB	33.9	31.1	85.0%	67.8%	2,384,902	99.73%	126.7	243.1	1448	0	351	SB0971
18-4958	Dairy cattle	Baja California, Mexico	Mycobacterium bovis	NC_002945.4	181.1MB	217.0MB	34.7	30.1	90.2%	61.9%	2,037,253	99.43%	102.8	231.8	4264	0	547	SB0145
18-4959	Dairy cattle	Baja California, Mexico	Mycobacterium bovis	NC_002945.4	222.8MB	258.7MB	33.9	27.9	84.8%	45.0%	2,274,838	99.41%	119.2	243.7	1654	0	553	SB0145
18-4960	Dairy cattle	Baja California, Mexico	Mycobacterium bovis	NC_002945.4	211.1MB	230.5MB	35.1	33.7	91.8%	84.8%	2,382,146	99.45%	127.7	242.9	1308	0	559	SB0145
18-4961	Dairy cattle	Baja California, Mexico	Mycobacterium bovis	NC_002945.4	168.5MB	197.4MB	35	31.8	91.2%	73.6%	1,860,585	99.44%	100	244	994	0	541	SB0145
18-4962	Dairy cattle	Baja California, Mexico	Mycobacterium bovis	NC_002945.4	182.3MB	197.7MB	34.8	33.3	90.5%	82.7%	1,977,189	99.41%	106.3	243.7	1908	0	551	SB0145
18-4984	Dairy cattle	Baja California, Mexico	Mycobacterium bovis	NC_002945.4	212.8MB	228.1MB	33.1	30.5	80.9%	63.5%	2,085,599	99.44%	110.9	243.9	2130	0	526	SB0145
18-4985	Dairy cattle	Baja California, Mexico	Mycobacterium bovis	NC_002945.4	209.4MB	224.1MB	34.7	33.2	89.5%	81.7%	2,320,452	99.52%	120.5	236.9	3038	1	586	SB1040
18-4986	Dairy cattle	Baja California, Mexico	Mycobacterium bovis	NC_002945.4	142.7MB	158.5MB	34.5	32	88.7%	74.1%	1,551,223	99.43%	80.7	238	1694	0	575	SB1040
18-4987	Dairy cattle	Baja California, Mexico	Mycobacterium bovis	NC_002945.4	169.3MB	176.5MB	34.2	33.1	87.6%	81.1%	1,797,015	99.48%	94	239.1	2324	0	566	SB1040
18-4988	Dairy cattle	Baja California, Mexico	Mycobacterium bovis	NC_002945.4	154.7MB	179.6MB	34.7	30.8	89.3%	66.2%	1,704,825	99.41%	88.3	238.5	1938	0	545	SB0145
18-4989	Dairy cattle	Baja California, Mexico	Mycobacterium bovis	NC_002945.4	239.5MB	281.5MB	34	28	85.5%	45.5%	2,554,619	99.52%	127.8	234.1	2796	0	570	SB1040
18-5225	Dairy cattle	Baja California, Mexico	Mycobacterium bovis	NC_002945.4	167.3MB	186.3MB	34.4	31.8	88.6%	73.7%	1,769,927	99.41%	93.6	241.4	3440	0	590	SB1040
18-5517	Dairy cattle	Baja California, Mexico	Mycobacterium bovis	NC_002945.4	110.5MB	135.9MB	35.5	31.6	93.2%	72.4%	1,292,597	99.40%	68.4	240.6	818	0	552	SB0145
18-5518	Dairy cattle	Baja California, Mexico	Mycobacterium bovis	NC_002945.4	142.5MB	154.0MB	34.7	33.1	89.7%	80.9%	1,573,919	99.08%	82.8	239.9	1994	0	556	SB1040
18-5519	Dairy cattle	Baja California, Mexico	Mycobacterium bovis	NC_002945.4	170.3MB	190.3MB	34.5	31.9	88.9%	73.7%	1,849,498	99.13%	96.4	238.4	2052	1	564	SB1040
18-5520	Dairy cattle	Baja California, Mexico	Mycobacterium bovis	NC_002945.4	147.7MB	168.4MB	34.4	30.8	88.3%	65.6%	1,598,956	99.44%	82.6	237.7	1250	0	557	SB0145
18-5521	Dairy cattle	Baja California, Mexico	Mycobacterium bovis	NC_002945.4	180.5MB	223.9MB	34.9	28.4	90.7%	49.9%	1,994,496	99.45%	103.3	241.2	1366	0	537	SB0145
18-5522	Dairy cattle	Baja California, Mexico	Mycobacterium bovis	NC_002945.4	176.2MB	193.8MB	34.9	32.9	90.7%	80.3%	1,945,190	99.39%	103.9	242.6	938	0	566	SB1040
18-5523	Dairy cattle	Baja California, Mexico	Mycobacterium bovis	NC_002945.4	167.2MB	193.2MB	34.7	31.2	89.2%	68.5%	1,846,545	99.48%	95.3	237	1734	0	578	SB0145
18-5524	Dairy cattle	Baja California, Mexico	Mycobacterium bovis	NC_002945.4	187.0MB	199.9MB	34.6	33.1	89.6%	81.6%	2,013,431	99.38%	107.7	242.9	708	1	556	SB1040
18-5525	Dairy cattle	Baja California, Mexico	Mycobacterium bovis	NC_002945.4	168.1MB	194.8MB	34.6	30.5	89.1%	64.2%	1,809,027	99.40%	95.5	242.4	806	0	552	SB1040
18-5583	Dairy cattle	Baja California, Mexico	Mycobacterium bovis	NC_002945.4	110.6MB	139.1MB	35.3	30.1	92.6%	62.6%	1,270,216	99.42%	66.9	241.2	846	0	555	SB1040
18-5584	Dairy cattle	Baja California, Mexico	Mycobacterium bovis	NC_002945.4	189.6MB	209.4MB	34.8	32.7	90.3%	79.3%	2,082,649	99.41%	110.8	242	966	0	568	SB1040
18-5585	Dairy cattle	Baja California, Mexico	Mycobacterium bovis	NC_002945.4	199.6MB	231.6MB	34.9	31.7	90.9%	72.8%	2,218,813	99.39%	117.5	241.2	1432	0	562	SB0145
18-5586	Dairy cattle	Baja California, Mexico	Mycobacterium bovis	NC_002945.4	186.9MB	208.4MB	35.1	33	91.4%	80.6%	2,103,912	99.45%	111.7	240.7	1184	0	563	SB0145
18-5587	Dairy cattle	Baja California, Mexico	Mycobacterium bovis	NC_002945.4	180.3MB	204.0MB	34.6	31.6	89.3%	72.3%	1,925,189	99.34%	102.4	242.3	1042	2	563	SB0145
18-6389	Dairy cattle	Baja California, Mexico	Mycobacterium bovis	NC_002945.4	119.5MB	135.8MB	35.4	33.3	93.0%	82.1%	1,400,213	99.36%	74.2	240	930	0	552	SB0145
18-6390	Dairy cattle	Baja California, Mexico	Mycobacterium bovis	NC_002945.4	86.9MB	96.8MB	35.3	33.6	92.7%	83.6%	1,001,042	99.27%	53.8	242.8	682	0	549	SB0145
18-6391	Dairy cattle	Baja California, Mexico	Mycobacterium bovis	NC_002945.4	103.6MB	119.1MB	35.2	32.8	92.4%	79.6%	1,180,698	99.32%	63.5	242.5	726	0	551	SB0145
18-6392	Dairy cattle	Baja California, Mexico	Mycobacterium bovis	NC_002945.4	76.1MB	85.7MB	35	32.3	90.6%	76.5%	1,061,441	99.50%	41.1	237.6	1290	0	557	SB1758
18-6394	Dairy cattle	Baja California, Mexico	Mycobacterium bovis	NC_002945.4	119.0MB	141.9MB	35.5	32.5	93.2%	77.9%	1,399,807	99.43%	74.1	239.9	1226	0	575	SB1040
18-6396	Dairy cattle	Baja California, Mexico	Mycobacterium bovis	NC_002945.4	89.8MB	100.8MB	35.4	33.5	92.9%	83.6%	1,041,615	99.29%	55.8	241.5	1034	0	526	SB0145
18-6397	Dairy cattle	Baja California, Mexico	Mycobacterium bovis	NC_002945.4	91.6MB	110.4MB	35.3	31.7	92.6%	72.7%	1,051,293	99.31%	56.2	242.7	592	0	561	SB1040
18-6398	Dairy cattle	Baja California, Mexico	Mycobacterium bovis	NC_002945.4	97.6MB	108.6MB	35.1	33.1	91.8%	81.7%	1,095,759	99.34%	58.7	242.1	720	0	545	SB0145
18-6399	Dairy cattle	Baja California, Mexico	Mycobacterium bovis	NC_002945.4	122.4MB	149.9MB	35.4	31.5	93.0%	71.4%	1,436,609	99.19%	75.4	239.4	906	0	542	SB0145
18-6592	Dairy cattle	Baja California, Mexico	Mycobacterium bovis	NC_002945.4	172.5MB	211.4MB	34.7	27.7	89.8%	44.3%	1,855,092	99.42%	95.8	241.2	3682	0	550	SB0145
18-6594	Dairy cattle	Baja California, Mexico	Mycobacterium bovis	NC_002945.4	191.4MB	232.5MB	34.8	29.5	90.2%	57.1%	2,117,843	99.44%	109	237.1	4590	0	562	SB1040
18-6595	Dairy cattle	Baja California, Mexico	Mycobacterium bovis	NC_002945.4	158.7MB	180.2MB	34.8	32.2	90.1%	76.3%	1,735,237	99.47%	92	239.8	1272	0	568	SB0145
18-6596	Dairy cattle	Baja California, Mexico	Mycobacterium bovis	NC_002945.4	183.1MB	227.8MB	34.7	26.5	89.9%	34.7%	1,972,589	99.45%	101	240.9	3440	0	550	SB0145
18-6597	Dairy cattle	Baja California, Mexico	Mycobacterium bovis	NC_002945.4	220.1MB	249.0MB	34.8	32	90.9%	74.4%	2,414,650	99.45%	127.1	238.4	1204	0	585	SB1040
18-6598	Dairy cattle	Baja California, Mexico	Mycobacterium bovis	NC_002945.4	165.0MB	189.9MB	34.4	30.6	88.8%	64.5%	1,756,445	99.44%	92.2	240.8	1850	0	536	SB0145
18-6629	Dairy cattle	Baja California, Mexico	Mycobacterium bovis	NC_002945.4	178.2MB	196.3MB	34.4	32.3	88.8%	77.6%	1,894,105	99.44%	100.6	242.1	2094	0	569	SB0145
18-6630	Dairy cattle	Baja California, Mexico	Mycobacterium bovis	NC_002945.4	189.8MB	219.4MB	34.6	31.1	89.6%	69.0%	2,058,796	99.72%	107.9	239.7	20374	0	340	SB0673
18-6631	Dairy cattle	Baja California, Mexico	Mycobacterium bovis	NC_002945.4	185.1MB	207.0MB	34.5	31.9	88.9%	74.3%	1,972,789	99.37%	104.2	241.1	2294	0	564	SB0145
18-6632	Dairy cattle	Baja California, Mexico	Mycobacterium bovis	NC_002945.4	176.7MB	206.1MB	34.5	30.2	88.9%	62.7%	1,873,349	99.43%	98.7	241.6	4170	2	554	SB0145
18-6634	Dairy cattle	Baja California, Mexico	Mycobacterium bovis	NC_002945.4	152.8MB	178.3MB	34.4	30.2	88.8%	62.2%	1,616,154	99.36%	85.3	242.4	3316	0	557	SB0145
18-6635	Dairy cattle	Baja California, Mexico	Mycobacterium bovis	NC_002945.4	178.8MB	205.6MB	34.5	30.9	88.9%	67.6%	1,901,158	99.42%	100.6	241.7	2980	0	553	SB0145
18-6636	Dairy cattle	Baja California, Mexico	Mycobacterium bovis	NC_002945.4	184.6MB	223.7MB	34.5	26.1	88.8%	32.9%	1,940,718	99.44%	98.4	240.2	3022	0	538	SB0145
18-6637	Dairy cattle	Baja California, Mexico	Mycobacterium bovis	NC_002945.4	170.0MB	206.4MB	34.6	28.4	89.4%	48.8%	1,822,894	99.40%	95.1	241.5	3546	0	556	SB0145
18-6799	Dairy cattle	Baja California, Mexico	Mycobacterium bovis	NC_002945.4	150.5MB	186.6MB	35.7	32.2	94.9%	76.1%	1,825,698	99.44%	95.2	235	1398	0	575	SB1040
18-6836	Dairy cattle	Baja California, Mexico	Mycobacterium bovis	NC_002945.4	200.0MB	233.5MB	34.9	31.4	91.3%	70.4%	2,222,371	99.50%	116.6	238.3	1140	0	586	SB1040
18-6838	Dairy cattle	Baja California, Mexico	Mycobacterium bovis	NC_002945.4	154.4MB	175.3MB	34.6	31.6	89.3%	71.8%	1,677,097	99.16%	87.6	237.4	1260	0	550	SB1040
18-6839	Dairy cattle	Baja California, Mexico	Mycobacterium bovis	NC_002945.4	196.7MB	231.9MB	34.8	30.4	90.5%	63.9%	2,146,394	99.29%	112.2	238.3	2028	0	570	SB1040
18-6840	Dairy cattle	Baja California, Mexico	Mycobacterium bovis	NC_002945.4	115.4MB	141.7MB	34.5	25.2	89.0%	26.0%	1,211,674	99.00%	61.5	242.2	2544	3	528	SB1040
18-6987	Dairy cattle	Baja California, Mexico	Mycobacterium bovis	NC_002945.4	168.4MB	190.6MB	34.6	31.6	89.5%	71.2%	1,840,342	99.49%	95.8	237.9	2024	0	565	SB1040
18-6989	Dairy cattle	Baja California, Mexico	Mycobacterium bovis	NC_002945.4	166.2MB	196.5MB	34.9	31.5	90.9%	71.3%	1,882,710	99.52%	96.7	233.7	1622	0	562	SB0145
18-6990	Dairy cattle	Baja California, Mexico	Mycobacterium bovis	NC_002945.4	162.1MB	177.0MB	34.7	33	89.6%	81.4%	1,765,847	99.47%	92.9	238.6	1904	0	548	SB0145
18-6991	Dairy cattle	Baja California, Mexico	Mycobacterium bovis	NC_002945.4	118.9MB	143.8MB	34.9	30.3	90.7%	62.8%	1,367,303	99.49%	68	227.9	1898	2	538	SB0145
18-6992	Dairy cattle	Baja California, Mexico	Mycobacterium bovis	NC_002945.4	160.9MB	192.7MB	34.9	31	90.8%	67.9%	1,798,154	99.66%	93.8	237.9	2304	0	192	SB0140
18-6993	Dairy cattle	Baja California, Mexico	Mycobacterium bovis	NC_002945.4	115.9MB	143.4MB	34.7	27	90.0%	39.5%	1,235,921	99.57%	64.8	243.1	1386	0	193	SB0140
18-6994	Dairy cattle	Baja California, Mexico	Mycobacterium bovis	NC_002945.4	135.9MB	153.5MB	34.6	31.7	89.1%	72.5%	1,462,786	99.48%	77.3	240.5	1020	0	573	SB1040
18-7137	Dairy cattle	Baja California, Mexico	Mycobacterium bovis	NC_002945.4	191.8MB	219.9MB	35	32.2	91.0%	75.6%	2,168,069	99.46%	112.9	237.2	2370	0	554	SB0145
18-7138	Dairy cattle	Baja California, Mexico	Mycobacterium bovis	NC_002945.4	203.6MB	223.6MB	33.5	30.4	83.2%	63.2%	2,054,137	99.17%	107.7	241.2	6118	0	552	SB1040
18-7139	Dairy cattle	Baja California, Mexico	Mycobacterium bovis	NC_002945.4	248.1MB	264.5MB	33.4	31.5	82.5%	71.3%	2,515,375	99.47%	129.7	237	8350	8	554	SB1040
18-7548	Dairy cattle	Baja California, Mexico	Mycobacterium bovis	NC_002945.4	200.3MB	220.1MB	35	33.3	91.3%	82.4%	2,364,896	99.54%	117.8	225.8	5274	0	549	SB0145
18-7550	Dairy cattle	Baja California, Mexico	Mycobacterium bovis	NC_002945.4	186.1MB	201.0MB	34.7	33	89.7%	80.7%	2,041,968	99.49%	106.8	237.7	2324	0	585	SB1040
18-7551	Dairy cattle	Baja California, Mexico	Mycobacterium bovis	NC_002945.4	233.8MB	249.0MB	33.2	30.8	81.2%	65.6%	2,320,094	99.20%	121.9	241.1	1194	0	577	SB1040
18-7552	Dairy cattle	Baja California, Mexico	Mycobacterium bovis	NC_002945.4	228.2MB	249.1MB	33.8	31	84.3%	66.2%	2,341,867	99.50%	123.5	240.7	954	0	548	SB0145
18-7606	Dairy cattle	Baja California, Mexico	Mycobacterium bovis	NC_002945.4	115.9MB	123.4MB	33.2	30.7	81.0%	64.9%	1,205,304	99.43%	59.2	242.7	632	2	542	SB0145
18-7607	Dairy cattle	Baja California, Mexico	Mycobacterium bovis	NC_002945.4	103.6MB	112.8MB	33.3	30.2	81.6%	61.0%	1,190,989	99.57%	51.5	242.2	576	1	704	SB1345
18-7608	Dairy cattle	Baja California, Mexico	Mycobacterium bovis	NC_002945.4	106.9MB	120.2MB	33.4	28	82.2%	45.1%	1,241,685	99.61%	52.3	241	574	2	693	SB1345
18-7609	Dairy cattle	Baja California, Mexico	Mycobacterium bovis	NC_002945.4	275.3MB	307.7MB	33.7	29.6	83.7%	56.6%	2,808,902	99.46%	146.5	239.8	1892	1	565	SB0145
18-7610	Dairy cattle	Baja California, Mexico	Mycobacterium bovis	NC_002945.4	191.5MB	213.1MB	33.6	29.9	83.5%	58.9%	2,041,236	99.55%	100.6	239.6	1094	1	554	SB0145
18-7611	Dairy cattle	Baja California, Mexico	Mycobacterium bovis	NC_002945.4	132.0MB	153.2MB	33.8	27.7	84.5%	43.0%	1,524,363	99.62%	67.2	239.7	1006	1	695	SB1345
18-7612	Dairy cattle	Baja California, Mexico	Mycobacterium bovis	NC_002945.4	209.1MB	213.3MB	33.1	32	80.3%	74.5%	2,049,018	99.54%	108.8	241.4	932	1	707	SB1345
18-7613	Dairy cattle	Baja California, Mexico	Mycobacterium bovis	NC_002945.4	189.3MB	205.6MB	33.7	31.1	83.8%	67.3%	1,995,878	99.54%	101.5	240.7	882	0	583	SB0145
18-7614	Dairy cattle	Baja California, Mexico	Mycobacterium bovis	NC_002945.4	217.5MB	234.5MB	33.5	31	82.9%	66.9%	2,216,311	99.52%	116	240.9	1012	0	583	SB1040
18-7616	Dairy cattle	Baja California, Mexico	Mycobacterium bovis	NC_002945.4	241.8MB	255.8MB	33.5	31.6	82.7%	70.9%	2,444,986	99.50%	128.5	239.8	1436	0	572	SB0145
18-7618	Dairy cattle	Baja California, Mexico	Mycobacterium bovis	NC_002945.4	234.6MB	262.9MB	33.5	28.7	82.8%	50.0%	2,373,479	99.47%	122.9	240	1208	1	553	SB1040
18-7619	Dairy cattle	Baja California, Mexico	Mycobacterium bovis	NC_002945.4	183.8MB	199.7MB	33.9	31.6	84.6%	71.1%	2,037,291	99.54%	98.6	237.2	1036	0	567	SB0145
18-7716	Dairy cattle	Baja California, Mexico	Mycobacterium bovis	NC_002945.4	260.7MB	286.6MB	33.7	30.5	83.8%	62.9%	2,667,191	99.52%	139.4	239.6	1472	2	578	SB1040
18-7717	Dairy cattle	Baja California, Mexico	Mycobacterium bovis	NC_002945.4	215.4MB	234.5MB	34.1	32	86.5%	74.2%	2,293,745	99.56%	118.4	238.4	2516	0	571	SB0145
18-7718	Dairy cattle	Baja California, Mexico	Mycobacterium bovis	NC_002945.4	121.8MB	135.8MB	33.9	30.7	85.5%	65.5%	1,417,705	99.23%	63	239.7	1216	0	571	SB1040
18-7719	Dairy cattle	Baja California, Mexico	Mycobacterium bovis	NC_002945.4	176.1MB	202.8MB	34	29	86.3%	53.0%	1,815,101	99.14%	95.1	242.3	768	0	564	SB1040
18-7720	Dairy cattle	Baja California, Mexico	Mycobacterium bovis	NC_002945.4	117.3MB	136.1MB	35.7	33.6	94.8%	84.7%	1,458,825	99.46%	73.8	226.7	2424	0	532	SB0145
18-7721	Dairy cattle	Baja California, Mexico	Mycobacterium bovis	NC_002945.4	199.6MB	214.7MB	34.2	32.5	87.1%	77.6%	2,132,683	99.55%	111.3	239.4	1102	0	574	SB0145
18-9048	Dairy cattle	Baja California, Mexico	Mycobacterium bovis	NC_002945.4	168.4MB	182.4MB	34.9	33.4	91.1%	83.1%	1,921,293	99.55%	98.7	239.3	940	0	576	SB0145
18-9049	Dairy cattle	Baja California, Mexico	Mycobacterium bovis	NC_002945.4	180.3MB	196.9MB	34.7	32.8	90.3%	79.9%	1,985,893	99.52%	103.8	238.7	902	0	552	SB0145
18-9050	Dairy cattle	Baja California, Mexico	Mycobacterium bovis	NC_002945.4	201.4MB	226.1MB	34.6	31.8	90.0%	72.5%	2,183,687	99.47%	114.4	237.8	1746	0	570	SB0145
18-9051	Dairy cattle	Baja California, Mexico	Mycobacterium bovis	NC_002945.4	209.7MB	238.6MB	35	32.2	91.4%	76.0%	2,335,360	99.50%	123.1	238.6	1426	0	586	SB1040
18-9131	Dairy cattle	Baja California, Mexico	Mycobacterium bovis	NC_002945.4	208.6MB	236.1MB	34.5	31.3	88.2%	68.6%	2,415,827	99.56%	116	218.8	2796	0	555	SB0145
18-9132	Dairy cattle	Baja California, Mexico	Mycobacterium bovis	NC_002945.4	203.5MB	227.1MB	34.6	31.9	89.3%	72.9%	2,227,054	99.47%	115.5	234.9	1368	0	560	SB0145
18-9133	Dairy cattle	Baja California, Mexico	Mycobacterium bovis	NC_002945.4	142.4MB	158.5MB	34.4	31.7	89.3%	73.7%	1,522,371	99.45%	79.9	238.1	1188	0	552	SB0145
18-9151	Dairy cattle	Baja California, Mexico	Mycobacterium bovis	NC_002945.4	243.3MB	265.0MB	35	33.3	91.4%	82.6%	2,714,642	99.52%	143.5	238.6	1364	0	579	SB0145
18-9152	Dairy cattle	Baja California, Mexico	Mycobacterium bovis	NC_002945.4	199.2MB	227.1MB	34.9	32.2	91.3%	75.6%	2,218,273	99.49%	116.7	238.6	1122	0	577	SB1040
18-9153	Dairy cattle	Baja California, Mexico	Mycobacterium bovis	NC_002945.4	199.3MB	211.2MB	34.6	33.1	89.7%	82.1%	2,131,746	99.41%	113.2	240	1056	0	566	SB1040
18-9154	Dairy cattle	Baja California, Mexico	Mycobacterium bovis	NC_002945.4	218.8MB	255.0MB	34.9	31.3	91.3%	69.7%	2,436,777	99.49%	127.5	238.2	1362	0	594	SB1040
19-0590	Dairy cattle	Baja California, Mexico	Mycobacterium bovis	NC_002945.4	238.6MB	264.4MB	34.5	31.8	88.5%	73.1%	2,596,373	99.46%	135	236.5	1506	0	547	SB1040
19-0591	Dairy cattle	Baja California, Mexico	Mycobacterium bovis	NC_002945.4	224.1MB	258.2MB	34.5	30.4	88.4%	62.8%	2,431,954	99.45%	125.8	237.2	1642	0	549	SB0145
19-0592	Dairy cattle	Baja California, Mexico	Mycobacterium bovis	NC_002945.4	231.4MB	243.5MB	34.2	32.8	87.2%	79.7%	2,467,975	99.47%	129.1	237.1	1674	0	545	SB0145
19-0593	Dairy cattle	Baja California, Mexico	Mycobacterium bovis	NC_002945.4	215.5MB	238.0MB	34.6	32	88.7%	74.1%	2,381,192	99.53%	122.8	234.8	1718	0	564	SB0145
19-0643	Dairy cattle	Baja California, Mexico	Mycobacterium bovis	NC_002945.4	218.3MB	239.3MB	34.8	32.8	89.6%	78.9%	2,448,091	99.49%	126.8	234.6	1160	0	560	SB1040
19-0644	Dairy cattle	Baja California, Mexico	Mycobacterium bovis	NC_002945.4	154.7MB	167.3MB	34	32	86.4%	75.1%	1,622,018	99.43%	84	234.1	436	0	540	SB0145
19-0645	Dairy cattle	Baja California, Mexico	Mycobacterium bovis	NC_002945.4	195.4MB	211.3MB	34.4	32.5	88.1%	77.4%	2,137,104	99.52%	110.8	235.1	1444	0	581	SB0145
19-0646	Dairy cattle	Baja California, Mexico	Mycobacterium bovis	NC_002945.4	241.0MB	257.4MB	34.5	32.8	88.2%	79.7%	2,644,174	99.51%	136.3	233.7	2128	0	562	SB0145
19-0647	Dairy cattle	Baja California, Mexico	Mycobacterium bovis	NC_002945.4	241.7MB	273.4MB	34.4	30.8	87.8%	65.4%	2,646,729	99.52%	134.1	232.2	1896	0	563	SB0145
